# Supplementary material for: A Mendelian randomization-based approach to explore the relationship between leukocyte counts and breast cancer risk in European ethnic groups
Source: Sci Rep. 2023 Oct 9;13:16979. doi: 10.1038/s41598-023-44397-9 (PMC10562486; doi:10.1038/s41598-023-44397-9)
Supplement: Supplementary file 3 — Supplementary Information 3. [file 41598_2023_44397_MOESM3_ESM.csv]

	chr.exposure	pos.exposure	beta.exposure	se.exposure	pval.exposure	samplesize.exposure	id.exposure	SNP	effect_allele.exposure	other_allele.exposure	eaf.exposure	exposure	mr_keep.exposure	pval_origin.exposure	data_source.exposure	SD	R2	F
1	1	8917102	0.012743	0.002043	4.59E-10	473997	ieu-b-29	rs11121246	G	T	0.502219	basophil cell count || id:ieu-b-29	TRUE	reported	igd	1.4065532	4.10386E-05	19.45288745
2	1	156219450	0.011333	0.002053	3.48E-08	473996	ieu-b-29	rs1804999	G	A	0.505883	basophil cell count || id:ieu-b-29	TRUE	reported	igd	1.413436453	3.21401E-05	15.23469913
3	1	212563114	0.029865	0.002162	2.41E-43	473056	ieu-b-29	rs1086893	C	T	0.343174	basophil cell count || id:ieu-b-29	TRUE	reported	igd	1.48700342	0.000181843	86.03705007
4	1	21506930	-0.02066	0.002069	1.85E-23	473994	ieu-b-29	rs4060971	T	C	0.551092	basophil cell count || id:ieu-b-29	TRUE	reported	igd	1.424449027	0.000104083	49.33946917
5	1	150932696	-0.023163	0.0032	4.72E-13	473957	ieu-b-29	rs12143614	A	T	0.116955	basophil cell count || id:ieu-b-29	TRUE	reported	igd	2.20302512	2.2834E-05	10.82254416
6	1	161478810	0.01357	0.002058	4.44E-11	472906	ieu-b-29	rs6671847	A	G	0.508234	basophil cell count || id:ieu-b-29	TRUE	reported	igd	1.415248758	4.59564E-05	21.73398118
7	1	236103965	0.079216	0.0033	3.00E-127	474001	ieu-b-29	rs10927074	C	T	0.892265	basophil cell count || id:ieu-b-29	TRUE	reported	igd	2.271975108	0.000233722	110.8098306
8	1	28997021	0.013605	0.002078	6.05E-11	473997	ieu-b-29	rs7515985	G	A	0.415798	basophil cell count || id:ieu-b-29	TRUE	reported	igd	1.430649804	4.39345E-05	20.82565576
9	1	159175354	0.027771	0.002071	6.02E-41	473058	ieu-b-29	rs12075	A	G	0.579533	basophil cell count || id:ieu-b-29	TRUE	reported	igd	1.42441748	0.000185246	87.64790591
10	1	198990494	0.01499	0.002328	1.25E-10	473983	ieu-b-29	rs17625587	A	G	0.263625	basophil cell count || id:ieu-b-29	TRUE	reported	igd	1.602744734	3.39618E-05	16.09777508
11	1	205140436	-0.027772	0.002057	1.73E-41	473983	ieu-b-29	rs12123922	A	G	0.440557	basophil cell count || id:ieu-b-29	TRUE	reported	igd	1.416170927	0.000189571	89.86988386
12	2	8440572	-0.011941	0.002131	2.15E-08	473997	ieu-b-29	rs13386606	A	G	0.358085	basophil cell count || id:ieu-b-29	TRUE	reported	igd	1.467138947	3.04532E-05	14.43509145
13	2	219134950	0.016215	0.002066	4.43E-15	473058	ieu-b-29	rs13419763	T	C	0.562498	basophil cell count || id:ieu-b-29	TRUE	reported	igd	1.420978519	6.40899E-05	30.3200764
14	2	103092575	0.013669	0.002219	7.43E-10	473059	ieu-b-29	rs6543144	G	A	0.312924	basophil cell count || id:ieu-b-29	TRUE	reported	igd	1.526212327	3.44919E-05	16.31720139
15	2	113841030	0.012064	0.002085	7.37E-09	472600	ieu-b-29	rs6734238	G	A	0.402301	basophil cell count || id:ieu-b-29	TRUE	reported	igd	1.433352202	3.40675E-05	16.10078805
16	2	182315885	0.015498	0.002064	6.26E-14	473058	ieu-b-29	rs7573465	T	G	0.556148	basophil cell count || id:ieu-b-29	TRUE	reported	igd	1.419602935	5.88405E-05	27.83647268
17	2	213844822	0.024035	0.002752	2.64E-18	473061	ieu-b-29	rs73987603	A	G	0.166369	basophil cell count || id:ieu-b-29	TRUE	reported	igd	1.892809915	4.4725E-05	21.15851775
18	2	65665641	0.019124	0.002085	5.03E-20	472598	ieu-b-29	rs2860773	T	G	0.407715	basophil cell count || id:ieu-b-29	TRUE	reported	igd	1.433349169	8.59747E-05	40.63481368
19	2	85767735	-0.01396	0.002059	1.25E-11	472602	ieu-b-29	rs2028900	T	C	0.449306	basophil cell count || id:ieu-b-29	TRUE	reported	igd	1.415481261	4.81332E-05	22.74886684
20	2	148757870	0.020189	0.002229	1.41E-19	473062	ieu-b-29	rs1598207	G	A	0.302655	basophil cell count || id:ieu-b-29	TRUE	reported	igd	1.533095117	7.3201E-05	34.63099543
21	2	181834018	0.014094	0.002227	2.53E-10	472600	ieu-b-29	rs4602187	T	C	0.683135	basophil cell count || id:ieu-b-29	TRUE	reported	igd	1.530971393	3.66898E-05	17.34015599
22	2	112167931	-0.016626	0.002285	3.57E-13	471969	ieu-b-29	rs62160676	C	T	0.296123	basophil cell count || id:ieu-b-29	TRUE	reported	igd	1.569795	4.67615E-05	22.07092436
23	2	145400317	0.021037	0.002263	1.57E-20	470746	ieu-b-29	rs1427499	G	A	0.710264	basophil cell count || id:ieu-b-29	TRUE	reported	igd	1.552665393	7.55552E-05	35.56982544
24	3	27795397	0.014579	0.002121	6.48E-12	473994	ieu-b-29	rs12497690	C	A	0.371338	basophil cell count || id:ieu-b-29	TRUE	reported	igd	1.460249582	4.65391E-05	22.06018316
25	3	47063910	0.013806	0.002243	7.75E-10	473986	ieu-b-29	rs34850939	A	G	0.349046	basophil cell count || id:ieu-b-29	TRUE	reported	igd	1.544230161	3.63224E-05	17.21686581
26	3	107464170	0.01157	0.002065	2.15E-08	472602	ieu-b-29	rs11710737	G	A	0.438906	basophil cell count || id:ieu-b-29	TRUE	reported	igd	1.419606024	3.27166E-05	15.46237191
27	3	128306757	-0.087989	0.0033	1.44E-156	473990	ieu-b-29	rs13089722	A	G	0.107756	basophil cell count || id:ieu-b-29	TRUE	reported	igd	2.271948745	0.000288413	136.7437291
28	3	3120542	0.024167	0.002509	6.15E-22	472560	ieu-b-29	rs4324460	G	T	0.218923	basophil cell count || id:ieu-b-29	TRUE	reported	igd	1.724761861	6.71433E-05	31.73121637
29	3	3198380	-0.033996	0.002785	3.09E-34	472917	ieu-b-29	rs1669340	T	G	0.839194	basophil cell count || id:ieu-b-29	TRUE	reported	igd	1.915215564	8.50384E-05	40.2193413
30	3	16908518	-0.036371	0.002483	1.55E-48	473999	ieu-b-29	rs7613595	C	A	0.217603	basophil cell count || id:ieu-b-29	TRUE	reported	igd	1.709485543	0.000154135	73.07085821
31	3	46250652	-0.037064	0.00228	2.23E-59	473997	ieu-b-29	rs3181077	T	C	0.718492	basophil cell count || id:ieu-b-29	TRUE	reported	igd	1.569721633	0.000225529	106.9236261
32	3	196501413	-0.013908	0.002084	2.59E-11	472599	ieu-b-29	rs2089979	G	A	0.415685	basophil cell count || id:ieu-b-29	TRUE	reported	igd	1.432663227	4.57807E-05	21.6368166
33	3	123105643	-0.013992	0.002451	1.17E-08	473055	ieu-b-29	rs59107033	T	C	0.224774	basophil cell count || id:ieu-b-29	TRUE	reported	igd	1.68577314	2.40085E-05	11.35758409
34	3	187424334	-0.016363	0.00211	9.32E-15	474000	ieu-b-29	rs6780544	A	G	0.62255	basophil cell count || id:ieu-b-29	TRUE	reported	igd	1.452685582	5.96275E-05	28.26497965
35	4	9953097	-0.015606	0.002521	6.22E-10	473997	ieu-b-29	rs10006833	C	T	0.209061	basophil cell count || id:ieu-b-29	TRUE	reported	igd	1.735643963	2.67367E-05	12.67340468
36	4	55509189	-0.011854	0.002048	7.35E-09	473062	ieu-b-29	rs7684939	A	G	0.488692	basophil cell count || id:ieu-b-29	TRUE	reported	igd	1.408604217	3.53916E-05	16.74292334
37	4	110891673	-0.011597	0.002083	2.65E-08	472599	ieu-b-29	rs2298989	C	T	0.425369	basophil cell count || id:ieu-b-29	TRUE	reported	igd	1.431975769	3.20631E-05	15.15338805
38	4	83585062	-0.017508	0.002312	3.84E-14	473997	ieu-b-29	rs28647824	A	C	0.267348	basophil cell count || id:ieu-b-29	TRUE	reported	igd	1.591752814	4.73943E-05	22.46574589
39	4	103407342	-0.014501	0.002087	3.83E-12	473996	ieu-b-29	rs11097787	T	C	0.402632	basophil cell count || id:ieu-b-29	TRUE	reported	igd	1.436844558	4.89955E-05	23.22473097
40	4	87940205	-0.034946	0.002607	6.04E-41	473999	ieu-b-29	rs56406125	T	G	0.190072	basophil cell count || id:ieu-b-29	TRUE	reported	igd	1.794856548	0.000116716	55.32944269
41	5	141519296	0.012874	0.002107	1.02E-09	472913	ieu-b-29	rs4912807	C	G	0.617494	basophil cell count || id:ieu-b-29	TRUE	reported	igd	1.448955881	3.72922E-05	17.63653593
42	5	150843487	-0.01519	0.002179	3.26E-12	433368	ieu-b-29	rs357613	A	G	0.507364	basophil cell count || id:ieu-b-29	TRUE	reported	igd	1.434450777	5.60557E-05	24.29401067
43	5	173205318	-0.017777	0.002319	1.87E-14	474000	ieu-b-29	rs2594836	A	G	0.722276	basophil cell count || id:ieu-b-29	TRUE	reported	igd	1.596577187	4.97375E-05	23.57663434
44	5	35853319	-0.019117	0.002278	5.08E-17	473985	ieu-b-29	rs13188960	T	G	0.27945	basophil cell count || id:ieu-b-29	TRUE	reported	igd	1.568324831	5.98364E-05	28.36314778
45	5	54863190	-0.012282	0.002235	3.97E-08	472908	ieu-b-29	rs3857286	T	C	0.695123	basophil cell count || id:ieu-b-29	TRUE	reported	igd	1.536971654	2.70659E-05	12.7999822
46	5	126091428	0.042265	0.00247	1.44E-65	473993	ieu-b-29	rs2271352	C	G	0.225593	basophil cell count || id:ieu-b-29	TRUE	reported	igd	1.700524594	0.000215834	102.3256798
47	5	131347520	-0.01166	0.002089	2.43E-08	472911	ieu-b-29	rs4705908	A	G	0.419818	basophil cell count || id:ieu-b-29	TRUE	reported	igd	1.436574483	3.20919E-05	15.17705904
48	6	32199144	-0.027298	0.002499	9.38E-28	471514	ieu-b-29	rs377763	A	C	0.214238	basophil cell count || id:ieu-b-29	TRUE	reported	igd	1.715985257	8.52024E-05	40.17740032
49	6	82463376	-0.029254	0.002288	2.18E-37	472601	ieu-b-29	rs915125	T	C	0.281093	basophil cell count || id:ieu-b-29	TRUE	reported	igd	1.572908061	0.000139803	66.08000916
50	6	107432157	-0.011383	0.002069	3.87E-08	473993	ieu-b-29	rs35045014	A	C	0.455669	basophil cell count || id:ieu-b-29	TRUE	reported	igd	1.424447524	3.16784E-05	15.01574774
51	6	31242174	0.031209	0.002077	5.46E-51	472890	ieu-b-29	rs2524079	A	G	0.419059	basophil cell count || id:ieu-b-29	TRUE	reported	igd	1.428290546	0.000232468	109.9570409
52	6	82679060	-0.014739	0.002097	2.17E-12	473999	ieu-b-29	rs10806232	T	A	0.597775	basophil cell count || id:ieu-b-29	TRUE	reported	igd	1.443733863	5.01186E-05	23.75723618
53	6	109621494	0.021693	0.002051	4.22E-26	473998	ieu-b-29	rs6927569	C	T	0.523015	basophil cell count || id:ieu-b-29	TRUE	reported	igd	1.412062485	0.000117755	55.82208899
54	6	22371990	0.022398	0.002063	2.02E-27	473985	ieu-b-29	rs1100578	C	G	0.542927	basophil cell count || id:ieu-b-29	TRUE	reported	igd	1.420304709	0.000123428	58.50982545
55	6	32632425	0.019736	0.002822	2.79E-12	464346	ieu-b-29	rs9274351	A	T	0.196595	basophil cell count || id:ieu-b-29	TRUE	reported	igd	1.922993711	3.32736E-05	15.45090166
56	6	90958502	-0.014307	0.002142	2.49E-11	473996	ieu-b-29	rs905670	A	G	0.350304	basophil cell count || id:ieu-b-29	TRUE	reported	igd	1.47471061	4.28419E-05	20.30767855
57	6	135499460	0.023167	0.002147	4.15E-27	473987	ieu-b-29	rs9376098	A	T	0.349186	basophil cell count || id:ieu-b-29	TRUE	reported	igd	1.478138945	0.000111648	52.92561003
58	7	75247329	-0.022015	0.002077	3.21E-26	473057	ieu-b-29	rs1186222	T	C	0.461919	basophil cell count || id:ieu-b-29	TRUE	reported	igd	1.428542723	0.000118058	55.85438887
59	7	28277107	0.014086	0.00211	2.57E-11	473997	ieu-b-29	rs2158799	G	C	0.609605	basophil cell count || id:ieu-b-29	TRUE	reported	igd	1.452680985	4.47525E-05	21.21342653
60	7	28724374	0.031399	0.002277	3.34E-43	472911	ieu-b-29	rs56388170	T	G	0.293002	basophil cell count || id:ieu-b-29	TRUE	reported	igd	1.565859309	0.000166588	78.79430984
61	7	50370254	0.026584	0.002887	3.48E-20	473998	ieu-b-29	rs149007767	T	C	0.162151	basophil cell count || id:ieu-b-29	TRUE	reported	igd	1.987627691	4.86056E-05	23.03996148
62	7	129685597	0.014617	0.002124	6.10E-12	473989	ieu-b-29	rs56179563	A	G	0.389066	basophil cell count || id:ieu-b-29	TRUE	reported	igd	1.462307286	4.74993E-05	22.51509775
63	7	143081942	0.034127	0.0023	9.23E-50	471976	ieu-b-29	rs11772895	C	G	0.277783	basophil cell count || id:ieu-b-29	TRUE	reported	igd	1.580111718	0.000187165	88.35342129
64	8	6902043	-0.03494	0.0022	8.93E-57	473967	ieu-b-29	rs55690609	A	G	0.322693	basophil cell count || id:ieu-b-29	TRUE	reported	igd	1.514595748	0.000232626	110.2820299
65	8	10726842	0.016196	0.002115	1.98E-14	472915	ieu-b-29	rs7819602	G	C	0.612901	basophil cell count || id:ieu-b-29	TRUE	reported	igd	1.45446045	5.88375E-05	27.82664738
66	8	6792257	0.018357	0.00218	4.01E-17	472911	ieu-b-29	rs2738104	A	G	0.67231	basophil cell count || id:ieu-b-29	TRUE	reported	igd	1.49915384	6.60654E-05	31.2449648
67	8	22940647	-0.018779	0.002208	1.90E-17	472916	ieu-b-29	rs6557615	A	G	0.681024	basophil cell count || id:ieu-b-29	TRUE	reported	igd	1.518417054	6.64528E-05	31.42854174
68	8	119114110	-0.017086	0.002111	6.00E-16	473992	ieu-b-29	rs4876400	G	A	0.626316	basophil cell count || id:ieu-b-29	TRUE	reported	igd	1.453361794	6.46936E-05	30.66610421
69	8	126516197	-0.015431	0.002158	8.90E-13	473062	ieu-b-29	rs7832357	G	A	0.342269	basophil cell count || id:ieu-b-29	TRUE	reported	igd	1.48426167	4.86646E-05	23.02239145
70	8	6696927	0.027476	0.002057	1.17E-40	473057	ieu-b-29	rs2977799	G	A	0.50924	basophil cell count || id:ieu-b-29	TRUE	reported	igd	1.414786895	0.000188515	89.19492357
71	8	59567885	0.014168	0.002274	4.79E-10	473983	ieu-b-29	rs16923637	T	G	0.286039	basophil cell count || id:ieu-b-29	TRUE	reported	igd	1.565567666	3.34505E-05	15.85545125
72	8	106581528	-0.018236	0.00226	7.50E-16	474000	ieu-b-29	rs6993770	T	A	0.287084	basophil cell count || id:ieu-b-29	TRUE	reported	igd	1.555957069	5.62265E-05	26.65276204
73	8	130672344	-0.014047	0.002437	8.46E-09	473997	ieu-b-29	rs13267723	A	G	0.231732	basophil cell count || id:ieu-b-29	TRUE	reported	igd	1.677812114	2.4958E-05	11.83024839
74	9	21973422	-0.017265	0.00233	1.32E-13	472914	ieu-b-29	rs2811708	T	G	0.266088	basophil cell count || id:ieu-b-29	TRUE	reported	igd	1.60231171	4.53459E-05	21.44561249
75	9	22142756	-0.020682	0.002779	1.03E-13	473999	ieu-b-29	rs12376511	C	T	0.162947	basophil cell count || id:ieu-b-29	TRUE	reported	igd	1.913274395	3.18757E-05	15.10947266
76	9	135879138	-0.016647	0.002317	7.02E-13	471975	ieu-b-29	rs1633768	T	C	0.275307	basophil cell count || id:ieu-b-29	TRUE	reported	igd	1.591789118	4.36418E-05	20.59862925
77	9	77755469	0.011659	0.002124	4.16E-08	457734	ieu-b-29	rs2273770	T	C	0.398729	basophil cell count || id:ieu-b-29	TRUE	reported	igd	1.437014329	3.1563E-05	14.44785808
78	9	113945067	-0.013303	0.002049	8.76E-11	473998	ieu-b-29	rs2150052	T	A	0.50554	basophil cell count || id:ieu-b-29	TRUE	reported	igd	1.410685534	4.44586E-05	21.07411889
79	10	13498371	-0.012492	0.002234	2.29E-08	474000	ieu-b-29	rs10906375	G	A	0.300993	basophil cell count || id:ieu-b-29	TRUE	reported	igd	1.538056678	2.77579E-05	13.15757192
80	10	28780373	0.020883	0.002443	1.31E-17	473999	ieu-b-29	rs2998286	C	T	0.769831	basophil cell count || id:ieu-b-29	TRUE	reported	igd	1.681946509	5.46303E-05	25.89601625
81	10	70847549	0.012974	0.002377	4.92E-08	473996	ieu-b-29	rs2805921	A	G	0.247972	basophil cell count || id:ieu-b-29	TRUE	reported	igd	1.636501923	2.34413E-05	11.11128848
82	10	102114463	-0.01635	0.002239	2.95E-13	473996	ieu-b-29	rs3071	C	A	0.298273	basophil cell count || id:ieu-b-29	TRUE	reported	igd	1.541492556	4.70939E-05	22.32328338
83	10	104336426	0.013372	0.002363	1.56E-08	473062	ieu-b-29	rs34377578	C	A	0.251754	basophil cell count || id:ieu-b-29	TRUE	reported	igd	1.62525965	2.55034E-05	12.06494403
84	10	73508791	-0.011699	0.002089	2.19E-08	471976	ieu-b-29	rs748113	C	T	0.436133	basophil cell count || id:ieu-b-29	TRUE	reported	igd	1.435153643	3.26833E-05	15.42618655
85	10	50376394	-0.013947	0.002461	1.48E-08	473999	ieu-b-29	rs72786903	T	C	0.222439	basophil cell count || id:ieu-b-29	TRUE	reported	igd	1.694339074	2.34389E-05	11.11020624
86	10	77140864	-0.016071	0.002107	2.54E-14	471518	ieu-b-29	rs7078507	G	A	0.609239	basophil cell count || id:ieu-b-29	TRUE	reported	igd	1.446817236	5.87472E-05	27.70188409
87	10	101274033	-0.01313	0.002268	7.30E-09	473062	ieu-b-29	rs10883359	G	A	0.284616	basophil cell count || id:ieu-b-29	TRUE	reported	igd	1.559919123	2.88505E-05	13.64842616
88	10	974870	0.046398	0.00241	1.51E-82	473996	ieu-b-29	rs1539174	G	C	0.237332	basophil cell count || id:ieu-b-29	TRUE	reported	igd	1.659221555	0.000283082	134.2169548
89	10	26734518	0.02368	0.002093	1.23E-29	471975	ieu-b-29	rs71521681	A	C	0.402655	basophil cell count || id:ieu-b-29	TRUE	reported	igd	1.43790014	0.000130465	61.58402753
90	10	126355129	0.019847	0.002131	1.34E-20	472140	ieu-b-29	rs3781452	T	C	0.632095	basophil cell count || id:ieu-b-29	TRUE	reported	igd	1.464262188	8.54476E-05	40.34652655
91	11	128562098	0.01697	0.002242	3.93E-14	472598	ieu-b-29	rs695113	T	C	0.696269	basophil cell count || id:ieu-b-29	TRUE	reported	igd	1.541280018	5.12739E-05	24.23310555
92	11	89656239	-0.025432	0.002837	3.28E-19	471519	ieu-b-29	rs10734121	A	G	0.845295	basophil cell count || id:ieu-b-29	TRUE	reported	igd	1.94808963	4.45744E-05	21.0185388
93	11	113957880	0.015734	0.002124	1.33E-13	473993	ieu-b-29	rs2606724	A	G	0.453028	basophil cell count || id:ieu-b-29	TRUE	reported	igd	1.462313456	5.73743E-05	27.19646688
94	11	305619	0.018366	0.002068	6.97E-19	465819	ieu-b-29	rs6421984	C	T	0.514051	basophil cell count || id:ieu-b-29	TRUE	reported	igd	1.411429316	8.45937E-05	39.40849625
95	11	3957766	0.014555	0.002161	1.68E-11	467933	ieu-b-29	rs10835333	G	A	0.349229	basophil cell count || id:ieu-b-29	TRUE	reported	igd	1.47824563	4.40656E-05	20.62056947
96	11	70007311	0.013903	0.002145	9.38E-11	472597	ieu-b-29	rs2276066	G	A	0.648326	basophil cell count || id:ieu-b-29	TRUE	reported	igd	1.474595067	4.05355E-05	19.15763589
97	11	72946279	0.102642	0.004745	1.02E-103	472600	ieu-b-29	rs74472890	C	T	0.04944	basophil cell count || id:ieu-b-29	TRUE	reported	igd	3.261993381	9.30619E-05	43.98497516
98	11	128185850	-0.015492	0.002049	4.22E-14	473999	ieu-b-29	rs10893844	C	G	0.501425	basophil cell count || id:ieu-b-29	TRUE	reported	igd	1.410687023	6.03004E-05	28.58392693
99	11	2322954	-0.027734	0.003242	1.24E-17	473996	ieu-b-29	rs16928084	G	A	0.11345	basophil cell count || id:ieu-b-29	TRUE	reported	igd	2.232031652	3.10572E-05	14.72137539
100	11	32077472	-0.01662	0.002297	4.83E-13	471978	ieu-b-29	rs742631	T	C	0.28374	basophil cell count || id:ieu-b-29	TRUE	reported	igd	1.578054046	4.50858E-05	21.28036377
101	11	65641033	0.013348	0.002052	8.01E-11	474000	ieu-b-29	rs10896064	C	G	0.532468	basophil cell count || id:ieu-b-29	TRUE	reported	igd	1.41275394	4.44462E-05	21.06832473
102	12	6499533	0.023189	0.003001	1.15E-14	469154	ieu-b-29	rs2286599	A	G	0.141728	basophil cell count || id:ieu-b-29	TRUE	reported	igd	2.055529468	3.09619E-05	14.52627442
103	12	66698461	0.018347	0.002052	4.03E-19	473990	ieu-b-29	rs2118140	G	A	0.528383	basophil cell count || id:ieu-b-29	TRUE	reported	igd	1.412739038	8.40571E-05	39.84541615
104	12	9893213	0.012373	0.002168	1.18E-08	473997	ieu-b-29	rs10844657	T	C	0.339731	basophil cell count || id:ieu-b-29	TRUE	reported	igd	1.4926125	3.08278E-05	14.61265419
105	12	129302255	-0.013524	0.002127	2.11E-10	472603	ieu-b-29	rs4475963	G	T	0.370213	basophil cell count || id:ieu-b-29	TRUE	reported	igd	1.462230125	3.98891E-05	18.8523799
106	12	12481296	0.013462	0.002359	1.18E-08	474000	ieu-b-29	rs4763817	T	C	0.738634	basophil cell count || id:ieu-b-29	TRUE	reported	igd	1.62411625	2.65273E-05	12.57422887
107	12	111884608	-0.02822	0.002051	5.08E-43	471515	ieu-b-29	rs3184504	C	T	0.518576	basophil cell count || id:ieu-b-29	TRUE	reported	igd	1.408359141	0.000200474	94.54489317
108	13	41184078	0.043053	0.005941	4.46E-13	68110	ieu-b-29	rs3892360	G	C	0.306641	basophil cell count || id:ieu-b-29	TRUE	reported	igd	1.550475801	0.000327865	22.33756192
109	13	37025916	-0.013376	0.002291	5.43E-09	471973	ieu-b-29	rs4941839	A	G	0.714109	basophil cell count || id:ieu-b-29	TRUE	reported	igd	1.57392367	2.94904E-05	13.91900834
110	14	23588731	0.034388	0.002255	1.89E-52	473995	ieu-b-29	rs2239635	C	G	0.70425	basophil cell count || id:ieu-b-29	TRUE	reported	igd	1.552506498	0.000204375	96.8923042
111	14	75807762	-0.019316	0.002422	1.60E-15	473994	ieu-b-29	rs72721631	A	C	0.237093	basophil cell count || id:ieu-b-29	TRUE	reported	igd	1.667479721	4.85438E-05	23.01048081
112	14	57857162	0.028179	0.002564	4.59E-28	472914	ieu-b-29	rs11158159	C	G	0.769788	basophil cell count || id:ieu-b-29	TRUE	reported	igd	1.763230568	9.05236E-05	42.81359354
113	14	35366850	0.012153	0.002151	1.66E-08	473996	ieu-b-29	rs34638654	C	G	0.354416	basophil cell count || id:ieu-b-29	TRUE	reported	igd	1.480906873	3.08182E-05	14.60810227
114	14	88454910	-0.016386	0.002078	3.30E-15	473058	ieu-b-29	rs2289511	A	G	0.582293	basophil cell count || id:ieu-b-29	TRUE	reported	igd	1.429232025	6.39416E-05	30.24990863
115	14	93069980	-0.017529	0.002694	8.00E-11	472914	ieu-b-29	rs72697295	C	G	0.180908	basophil cell count || id:ieu-b-29	TRUE	reported	igd	1.852629934	2.65312E-05	12.54726982
116	15	91009484	-0.030894	0.00205	2.71E-51	474000	ieu-b-29	rs2074585	A	G	0.514859	basophil cell count || id:ieu-b-29	TRUE	reported	igd	1.411376987	0.000239358	113.4825217
117	15	65758874	-0.012695	0.002133	2.71E-09	474000	ieu-b-29	rs7496362	G	C	0.365764	basophil cell count || id:ieu-b-29	TRUE	reported	igd	1.468520543	3.46727E-05	16.43534287
118	15	69617688	0.012395	0.002136	6.66E-09	473059	ieu-b-29	rs11633707	A	G	0.636389	basophil cell count || id:ieu-b-29	TRUE	reported	igd	1.469125521	3.29431E-05	15.58449413
119	15	101748227	0.026075	0.003356	8.24E-15	458198	ieu-b-29	rs67175901	T	C	0.108202	basophil cell count || id:ieu-b-29	TRUE	reported	igd	2.271687283	2.54263E-05	11.65052926
120	15	42677173	0.020338	0.003019	1.69E-11	474000	ieu-b-29	rs28364390	A	T	0.132089	basophil cell count || id:ieu-b-29	TRUE	reported	igd	2.078510792	2.19525E-05	10.40566409
121	15	50545159	0.022675	0.002529	3.30E-19	472910	ieu-b-29	rs2070596	A	T	0.211403	basophil cell count || id:ieu-b-29	TRUE	reported	igd	1.739154153	5.6678E-05	26.80501003
122	15	81888088	0.014544	0.002451	3.04E-09	473996	ieu-b-29	rs12443468	G	A	0.225894	basophil cell count || id:ieu-b-29	TRUE	reported	igd	1.687448975	2.59801E-05	12.31475242
123	16	30471109	0.016801	0.002081	7.19E-16	473980	ieu-b-29	rs7196129	C	T	0.529408	basophil cell count || id:ieu-b-29	TRUE	reported	igd	1.432689535	6.85222E-05	32.48022775
124	16	84581684	0.016173	0.002392	1.42E-11	469562	ieu-b-29	rs247833	A	G	0.248859	basophil cell count || id:ieu-b-29	TRUE	reported	igd	1.639108291	3.63974E-05	17.09139831
125	16	57570561	-0.014985	0.002233	2.01E-11	472583	ieu-b-29	rs9928015	T	G	0.302009	basophil cell count || id:ieu-b-29	TRUE	reported	igd	1.535068537	4.01752E-05	18.98678193
126	16	16123048	-0.017944	0.002172	1.52E-16	472916	ieu-b-29	rs875740	A	C	0.665329	basophil cell count || id:ieu-b-29	TRUE	reported	igd	1.493660254	6.42716E-05	30.39691346
127	16	87933057	0.015838	0.002547	5.19E-10	472847	ieu-b-29	rs12921873	T	C	0.210936	basophil cell count || id:ieu-b-29	TRUE	reported	igd	1.751415803	2.72217E-05	12.87199032
128	16	88517722	0.023452	0.002204	2.06E-26	467843	ieu-b-29	rs12447180	C	T	0.323627	basophil cell count || id:ieu-b-29	TRUE	reported	igd	1.507515055	0.000105949	49.57260661
129	17	2883320	-0.01342	0.002193	9.60E-10	473992	ieu-b-29	rs7503461	T	C	0.318513	basophil cell count || id:ieu-b-29	TRUE	reported	igd	1.509816397	3.42982E-05	16.25756749
130	17	38159335	-0.046353	0.002071	7.71E-111	473990	ieu-b-29	rs12941811	C	T	0.578198	basophil cell count || id:ieu-b-29	TRUE	reported	igd	1.425819955	0.000515515	244.4740813
131	17	57929535	-0.024975	0.002055	5.83E-34	473058	ieu-b-29	rs1295927	G	A	0.447843	basophil cell count || id:ieu-b-29	TRUE	reported	igd	1.413412806	0.000154416	73.05853186
132	17	37770005	-0.01827	0.00224	3.60E-16	473994	ieu-b-29	rs12453682	T	C	0.695293	basophil cell count || id:ieu-b-29	TRUE	reported	igd	1.542177777	5.94687E-05	28.18936788
133	17	72765215	-0.01315	0.002061	1.81E-10	471519	ieu-b-29	rs7420	T	C	0.53772	basophil cell count || id:ieu-b-29	TRUE	reported	igd	1.415231839	4.29228E-05	20.2396786
134	18	60920854	-0.124742	0.006145	1.47E-91	473056	ieu-b-29	rs17758695	T	C	0.029551	basophil cell count || id:ieu-b-29	TRUE	reported	igd	4.226473642	4.99625E-05	23.63613101
135	18	9851388	-0.01406	0.002162	8.12E-11	471517	ieu-b-29	rs561102	T	C	0.65494	basophil cell count || id:ieu-b-29	TRUE	reported	igd	1.484582604	4.05404E-05	19.11618197
136	18	23590203	0.014017	0.002241	4.14E-10	472600	ieu-b-29	rs2959356	G	A	0.298096	basophil cell count || id:ieu-b-29	TRUE	reported	igd	1.54059582	3.46415E-05	16.37206658
137	18	51789396	0.012728	0.002221	1.03E-08	472915	ieu-b-29	rs602229	C	G	0.692937	basophil cell count || id:ieu-b-29	TRUE	reported	igd	1.527355395	2.95523E-05	13.97608232
138	19	837190	-0.028841	0.002472	2.07E-31	461318	ieu-b-29	rs76427287	C	T	0.254032	basophil cell count || id:ieu-b-29	TRUE	reported	igd	1.678992154	0.000111831	51.59516487
139	19	5813244	0.016484	0.002349	2.36E-12	471908	ieu-b-29	rs2007774	A	T	0.277568	basophil cell count || id:ieu-b-29	TRUE	reported	igd	1.613658711	4.18503E-05	19.75021737
140	19	8566299	-0.026046	0.00277	5.59E-21	473039	ieu-b-29	rs2967595	T	C	0.167857	basophil cell count || id:ieu-b-29	TRUE	reported	igd	1.905145911	5.22147E-05	24.70078708
141	19	51728477	-0.016693	0.002188	2.44E-14	473996	ieu-b-29	rs12459419	T	C	0.322962	basophil cell count || id:ieu-b-29	TRUE	reported	igd	1.506380399	5.37024E-05	25.45599686
142	19	16568197	0.022731	0.002225	1.79E-24	472910	ieu-b-29	rs2607278	T	C	0.306108	basophil cell count || id:ieu-b-29	TRUE	reported	igd	1.530098059	9.37551E-05	44.34171557
143	19	19743730	-0.021612	0.002364	6.41E-20	473995	ieu-b-29	rs8113682	G	T	0.747423	basophil cell count || id:ieu-b-29	TRUE	reported	igd	1.627550049	6.6575E-05	31.55820618
144	19	33754548	-0.130213	0.003757	1.00E-200	473058	ieu-b-29	rs78744187	T	C	0.081739	basophil cell count || id:ieu-b-29	TRUE	reported	igd	2.584034994	0.000381186	180.3912623
145	19	40223884	-0.015638	0.002267	5.51E-12	436632	ieu-b-29	rs7253094	C	G	0.671446	basophil cell count || id:ieu-b-29	TRUE	reported	igd	1.497991333	4.8083E-05	20.9954949
146	19	18307468	-0.014562	0.002268	1.41E-10	473994	ieu-b-29	rs1128099	A	G	0.28544	basophil cell count || id:ieu-b-29	TRUE	reported	igd	1.561454999	3.54786E-05	16.81717559
147	19	38903032	0.094813	0.006172	3.24E-53	473996	ieu-b-29	rs34158728	A	G	0.028263	basophil cell count || id:ieu-b-29	TRUE	reported	igd	4.249259517	2.73468E-05	12.96256597
148	20	1931001	-0.016734	0.00233	7.18E-13	473999	ieu-b-29	rs6045612	T	C	0.26377	basophil cell count || id:ieu-b-29	TRUE	reported	igd	1.604148737	4.22648E-05	20.03425124
149	20	49150510	0.01369	0.002337	4.80E-09	473996	ieu-b-29	rs6091176	T	C	0.261115	basophil cell count || id:ieu-b-29	TRUE	reported	igd	1.608962976	2.79353E-05	13.24153821
150	20	31263342	0.032512	0.002901	4.12E-29	473059	ieu-b-29	rs6141781	T	C	0.147056	basophil cell count || id:ieu-b-29	TRUE	reported	igd	1.995287048	6.66055E-05	31.51028049
151	20	39259278	0.012547	0.002122	3.46E-09	472912	ieu-b-29	rs6029234	C	G	0.625866	basophil cell count || id:ieu-b-29	TRUE	reported	igd	1.459269639	3.46216E-05	16.37347151
152	20	43537200	-0.021088	0.002287	3.15E-20	471507	ieu-b-29	rs16989483	C	T	0.274125	basophil cell count || id:ieu-b-29	TRUE	reported	igd	1.57039982	7.17614E-05	33.8382785
153	20	31179500	-0.021694	0.00244	6.46E-19	473058	ieu-b-29	rs4911102	T	C	0.234267	basophil cell count || id:ieu-b-29	TRUE	reported	igd	1.678212772	5.9952E-05	28.36235548
154	20	62196253	0.012281	0.002091	4.42E-09	471507	ieu-b-29	rs310631	A	C	0.411889	basophil cell count || id:ieu-b-29	TRUE	reported	igd	1.435813741	3.54438E-05	16.71253925
155	21	36280376	0.028259	0.003218	1.69E-18	472917	ieu-b-29	rs2834670	G	A	0.17203	basophil cell count || id:ieu-b-29	TRUE	reported	igd	2.212985166	4.64521E-05	21.96891574
156	21	39621213	0.013945	0.002086	2.37E-11	474001	ieu-b-29	rs2836241	C	T	0.404821	basophil cell count || id:ieu-b-29	TRUE	reported	igd	1.436163659	4.54328E-05	21.53609492
157	22	19987202	0.014495	0.002273	1.86E-10	472600	ieu-b-29	rs7285377	T	G	0.284156	basophil cell count || id:ieu-b-29	TRUE	reported	igd	1.562594511	3.50065E-05	16.54459533
158	22	38176979	-0.013117	0.002121	6.46E-10	473992	ieu-b-29	rs5750494	G	T	0.629062	basophil cell count || id:ieu-b-29	TRUE	reported	igd	1.460246501	3.76566E-05	17.84953863
159	22	24642009	-0.015157	0.002317	6.34E-11	472911	ieu-b-29	rs34288539	T	C	0.273948	basophil cell count || id:ieu-b-29	TRUE	reported	igd	1.593366719	3.59965E-05	17.02370505
160	22	45631165	-0.016318	0.00205	1.81E-15	473999	ieu-b-29	rs2294199	C	T	0.470274	basophil cell count || id:ieu-b-29	TRUE	reported	igd	1.411375498	6.6601E-05	31.57079238
