# Supplementary material for: A Mendelian randomization-based approach to explore the relationship between leukocyte counts and breast cancer risk in European ethnic groups
Source: Sci Rep. 2023 Oct 9;13:16979. doi: 10.1038/s41598-023-44397-9 (PMC10562486; doi:10.1038/s41598-023-44397-9)
Supplement: Supplementary file 4 — Supplementary Information 4. [file 41598_2023_44397_MOESM4_ESM.csv]

	chr.exposure	pos.exposure	beta.exposure	se.exposure	pval.exposure	samplesize.exposure	id.exposure	SNP	effect_allele.exposure	other_allele.exposure	eaf.exposure	exposure	mr_keep.exposure	pval_origin.exposure	data_source.exposure	SD	R2	F
1	1	9709072	-0.01969	0.002128	2.35E-20	474227	ieu-b-33	rs9430574	A	G	0.325122	eosinophil cell count || id:ieu-b-33	TRUE	reported	igd	1.465428934	7.92252E-05	37.57356356
2	1	12099345	0.039991	0.003364	1.46E-32	473297	ieu-b-33	rs35249183	G	A	0.099837	eosinophil cell count || id:ieu-b-33	TRUE	reported	igd	2.314317093	5.36687E-05	25.40251423
3	1	23851787	-0.017678	0.001991	7.08E-19	470336	ieu-b-33	rs3218148	A	G	0.539783	eosinophil cell count || id:ieu-b-33	TRUE	reported	igd	1.365448645	8.32774E-05	39.17147419
4	1	101652522	-0.043024	0.00316	3.56E-42	474226	ieu-b-33	rs111759324	T	C	0.110759	eosinophil cell count || id:ieu-b-33	TRUE	reported	igd	2.176104581	7.7E-05	36.51804462
5	1	221092838	-0.024977	0.002552	1.36E-22	474233	ieu-b-33	rs1414517	G	C	0.187298	eosinophil cell count || id:ieu-b-33	TRUE	reported	igd	1.757424011	6.14925E-05	29.16342634
6	1	229693846	-0.017147	0.002441	2.24E-12	472363	ieu-b-33	rs4148757	C	A	0.210055	eosinophil cell count || id:ieu-b-33	TRUE	reported	igd	1.67766682	3.46677E-05	16.37622619
7	1	161168189	-0.025253	0.003211	3.87E-15	473775	ieu-b-33	rs34448954	T	C	0.106374	eosinophil cell count || id:ieu-b-33	TRUE	reported	igd	2.210173542	2.48196E-05	11.75914036
8	1	173231898	0.017702	0.001998	8.32E-19	474225	ieu-b-33	rs1099448	T	C	0.466357	eosinophil cell count || id:ieu-b-33	TRUE	reported	igd	1.375902648	8.23889E-05	39.0739187
9	1	199012478	-0.032696	0.002257	1.61E-47	474236	ieu-b-33	rs1036332	C	A	0.737405	eosinophil cell count || id:ieu-b-33	TRUE	reported	igd	1.554278425	0.000171378	81.28703089
10	1	9357460	0.019184	0.002719	1.80E-12	474234	ieu-b-33	rs4908835	C	T	0.161355	eosinophil cell count || id:ieu-b-33	TRUE	reported	igd	1.87242983	2.84091E-05	13.47289758
11	1	25241056	-0.011422	0.002078	3.95E-08	471742	ieu-b-33	rs2282718	A	G	0.37278	eosinophil cell count || id:ieu-b-33	TRUE	reported	igd	1.42724265	2.99496E-05	14.12885242
12	1	26531956	-0.015066	0.002099	7.38E-13	474234	ieu-b-33	rs6670664	A	T	0.662541	eosinophil cell count || id:ieu-b-33	TRUE	reported	igd	1.445469001	4.85783E-05	23.03849393
13	1	42370787	0.026184	0.002014	1.27E-38	474233	ieu-b-33	rs1004870	T	C	0.588952	eosinophil cell count || id:ieu-b-33	TRUE	reported	igd	1.386932586	0.000172569	81.8518706
14	1	181057188	-0.015397	0.002044	5.23E-14	474231	ieu-b-33	rs4652560	T	A	0.617764	eosinophil cell count || id:ieu-b-33	TRUE	reported	igd	1.407588991	5.65073E-05	26.79892209
15	1	198623842	-0.041656	0.003072	7.48E-42	474236	ieu-b-33	rs17668272	T	G	0.117796	eosinophil cell count || id:ieu-b-33	TRUE	reported	igd	2.115526505	8.05838E-05	38.21865817
16	1	8504421	0.01933	0.002017	9.88E-22	474237	ieu-b-33	rs159963	A	C	0.581974	eosinophil cell count || id:ieu-b-33	TRUE	reported	igd	1.389004381	9.42309E-05	44.69180332
17	1	65423447	-0.041319	0.00328	2.36E-36	472800	ieu-b-33	rs12408934	A	G	0.10259	eosinophil cell count || id:ieu-b-33	TRUE	reported	igd	2.255342883	6.18017E-05	29.22152325
18	1	111318291	0.012802	0.002003	1.68E-10	472834	ieu-b-33	rs556063	G	A	0.573536	eosinophil cell count || id:ieu-b-33	TRUE	reported	igd	1.377321409	4.22628E-05	19.98404136
19	1	154995503	0.012279	0.002018	1.20E-09	472835	ieu-b-33	rs2242193	A	G	0.421302	eosinophil cell count || id:ieu-b-33	TRUE	reported	igd	1.387637315	3.81812E-05	18.05401995
20	1	204511602	0.015482	0.002189	1.59E-12	473153	ieu-b-33	rs10900595	A	C	0.713282	eosinophil cell count || id:ieu-b-33	TRUE	reported	igd	1.505728118	4.32421E-05	20.46094869
21	1	2477358	-0.01328	0.002	3.23E-11	473144	ieu-b-33	rs12097268	A	T	0.482039	eosinophil cell count || id:ieu-b-33	TRUE	reported	igd	1.375709272	4.6532E-05	22.01728505
22	1	24199290	0.021853	0.002002	1.06E-27	471424	ieu-b-33	rs2502995	C	T	0.57046	eosinophil cell count || id:ieu-b-33	TRUE	reported	igd	1.374579673	0.000123863	58.39891052
23	1	87752000	0.037659	0.003052	6.06E-35	474233	ieu-b-33	rs6684992	T	A	0.119465	eosinophil cell count || id:ieu-b-33	TRUE	reported	igd	2.101746898	6.75451E-05	32.0341584
24	1	93763896	0.022538	0.002042	2.81E-28	471257	ieu-b-33	rs10782957	T	C	0.621606	eosinophil cell count || id:ieu-b-33	TRUE	reported	igd	1.401795446	0.000121605	57.31386295
25	1	108402103	-0.013755	0.002224	6.41E-10	471754	ieu-b-33	rs201883150	T	C	0.721728	eosinophil cell count || id:ieu-b-33	TRUE	reported	igd	1.527539955	3.25694E-05	15.36515646
26	1	120647620	0.015638	0.002185	8.56E-13	444895	ieu-b-33	rs9428321	C	T	0.666938	eosinophil cell count || id:ieu-b-33	TRUE	reported	igd	1.457404828	5.11496E-05	22.75727939
27	1	150595537	-0.041331	0.002388	4.89E-67	473291	ieu-b-33	rs11204682	T	G	0.223016	eosinophil cell count || id:ieu-b-33	TRUE	reported	igd	1.642852018	0.000219348	103.8376167
28	1	172796505	0.020115	0.002015	1.90E-23	474236	ieu-b-33	rs6672031	G	C	0.48634	eosinophil cell count || id:ieu-b-33	TRUE	reported	igd	1.387625621	0.000104988	49.79428184
29	1	213020779	0.011114	0.002036	4.93E-08	473294	ieu-b-33	rs11120043	T	C	0.608251	eosinophil cell count || id:ieu-b-33	TRUE	reported	igd	1.400694015	3.00037E-05	14.2009421
30	2	28686568	-0.022977	0.00198	4.09E-31	473295	ieu-b-33	rs11695281	T	C	0.514407	eosinophil cell count || id:ieu-b-33	TRUE	reported	igd	1.362169489	0.000142146	67.28611497
31	2	61781994	-0.015959	0.002001	1.57E-15	474232	ieu-b-33	rs778756	G	A	0.579738	eosinophil cell count || id:ieu-b-33	TRUE	reported	igd	1.377978738	6.53594E-05	30.99742468
32	2	112395534	0.03047	0.002346	1.52E-38	472836	ieu-b-33	rs7593992	C	T	0.768386	eosinophil cell count || id:ieu-b-33	TRUE	reported	igd	1.613181657	0.000126985	60.05047601
33	2	158520905	0.02494	0.002947	2.74E-17	471756	ieu-b-33	rs10195713	T	C	0.864395	eosinophil cell count || id:ieu-b-33	TRUE	reported	igd	2.024132099	3.55904E-05	16.79052158
34	2	196998315	0.014022	0.002144	6.32E-11	435514	ieu-b-33	rs6741307	T	C	0.639529	eosinophil cell count || id:ieu-b-33	TRUE	reported	igd	1.414900308	4.52823E-05	19.72189331
35	2	227156662	0.012505	0.002046	1.02E-09	473298	ieu-b-33	rs2713548	T	C	0.632646	eosinophil cell count || id:ieu-b-33	TRUE	reported	igd	1.4075796	3.66857E-05	17.36383963
36	2	43152304	-0.017647	0.002487	1.33E-12	474233	ieu-b-33	rs17682575	T	C	0.201301	eosinophil cell count || id:ieu-b-33	TRUE	reported	igd	1.712662036	3.41395E-05	16.1905747
37	2	71281496	-0.014768	0.002222	3.10E-11	474195	ieu-b-33	rs11684770	G	A	0.270352	eosinophil cell count || id:ieu-b-33	TRUE	reported	igd	1.530109599	3.67512E-05	17.42779193
38	2	98577882	-0.01729	0.002383	4.18E-13	473154	ieu-b-33	rs11888323	G	A	0.778072	eosinophil cell count || id:ieu-b-33	TRUE	reported	igd	1.639174919	3.84239E-05	18.18103637
39	2	106371012	0.012393	0.002113	4.62E-09	473296	ieu-b-33	rs13033333	G	C	0.32279	eosinophil cell count || id:ieu-b-33	TRUE	reported	igd	1.453670289	3.17757E-05	15.0397044
40	2	145400317	0.018666	0.002183	1.30E-17	470981	ieu-b-33	rs1427499	G	A	0.710269	eosinophil cell count || id:ieu-b-33	TRUE	reported	igd	1.498150451	6.3891E-05	30.09322809
41	2	213908457	0.050096	0.003754	1.43E-40	473296	ieu-b-33	rs35409523	A	G	0.075881	eosinophil cell count || id:ieu-b-33	TRUE	reported	igd	2.582621043	5.27686E-05	24.9763854
42	2	228320192	-0.011666	0.002017	7.57E-09	472213	ieu-b-33	rs4675190	T	C	0.591061	eosinophil cell count || id:ieu-b-33	TRUE	reported	igd	1.38603714	3.42464E-05	16.17208488
43	2	74258529	-0.014387	0.00214	1.86E-11	474231	ieu-b-33	rs11886928	G	T	0.30847	eosinophil cell count || id:ieu-b-33	TRUE	reported	igd	1.473698846	4.06609E-05	19.2833606
44	2	102966310	-0.078905	0.002186	1.00E-200	473298	ieu-b-33	rs10208293	A	G	0.286689	eosinophil cell count || id:ieu-b-33	TRUE	reported	igd	1.50389492	0.001125885	533.4774736
45	2	134991024	0.014595	0.002535	8.81E-09	471755	ieu-b-33	rs1257192	G	A	0.812097	eosinophil cell count || id:ieu-b-33	TRUE	reported	igd	1.74115013	2.14441E-05	10.116525
46	2	136806959	-0.018295	0.002373	1.32E-14	472217	ieu-b-33	rs925966	G	C	0.759472	eosinophil cell count || id:ieu-b-33	TRUE	reported	igd	1.630679258	4.5987E-05	21.71675276
47	2	143886819	-0.024455	0.003003	3.99E-16	473296	ieu-b-33	rs79716587	A	G	0.126529	eosinophil cell count || id:ieu-b-33	TRUE	reported	igd	2.065959242	3.09714E-05	14.65901697
48	2	231116874	0.023183	0.002529	5.10E-20	473289	ieu-b-33	rs7423615	T	C	0.187322	eosinophil cell count || id:ieu-b-33	TRUE	reported	igd	1.739850911	5.40571E-05	25.5858906
49	2	8438693	-0.02669	0.002104	7.55E-37	473295	ieu-b-33	rs346835	T	C	0.328293	eosinophil cell count || id:ieu-b-33	TRUE	reported	igd	1.447477074	0.00014995	70.98072992
50	2	28691488	0.012913	0.002026	1.91E-10	472208	ieu-b-33	rs11890306	T	C	0.423414	eosinophil cell count || id:ieu-b-33	TRUE	reported	igd	1.392214367	4.2005E-05	19.83586418
51	2	30446568	-0.014675	0.002302	1.90E-10	474236	ieu-b-33	rs10165678	A	G	0.757518	eosinophil cell count || id:ieu-b-33	TRUE	reported	igd	1.585267583	3.14814E-05	14.93000249
52	2	54829596	0.01319	0.002318	1.30E-08	474233	ieu-b-33	rs7591231	G	C	0.237633	eosinophil cell count || id:ieu-b-33	TRUE	reported	igd	1.596280901	2.47384E-05	11.73201138
53	2	65656969	0.018707	0.002006	1.19E-20	472837	ieu-b-33	rs7569084	T	C	0.584311	eosinophil cell count || id:ieu-b-33	TRUE	reported	igd	1.379388673	8.93465E-05	42.24992991
54	2	85780536	-0.015655	0.002102	1.00E-13	472834	ieu-b-33	rs699664	T	C	0.329576	eosinophil cell count || id:ieu-b-33	TRUE	reported	igd	1.445396706	5.18403E-05	24.51300338
55	2	191973034	0.013265	0.002402	3.41E-08	472144	ieu-b-33	rs10174238	A	G	0.765591	eosinophil cell count || id:ieu-b-33	TRUE	reported	igd	1.650479903	2.31844E-05	10.94656421
56	2	211540507	0.016967	0.002127	1.55E-15	473297	ieu-b-33	rs1047891	A	C	0.315457	eosinophil cell count || id:ieu-b-33	TRUE	reported	igd	1.463303346	5.80647E-05	27.48333432
57	2	213830187	-0.063977	0.002243	8.36E-179	473293	ieu-b-33	rs6750754	G	T	0.264203	eosinophil cell count || id:ieu-b-33	TRUE	reported	igd	1.543100863	0.000668321	316.5216773
58	2	234115629	-0.032126	0.002589	2.52E-35	472835	ieu-b-33	rs1057258	T	C	0.178094	eosinophil cell count || id:ieu-b-33	TRUE	reported	igd	1.780274038	9.53325E-05	45.08065436
59	2	242698640	-0.045886	0.002267	4.73E-91	473295	ieu-b-33	rs34290285	A	G	0.257132	eosinophil cell count || id:ieu-b-33	TRUE	reported	igd	1.559615269	0.000330692	156.5658146
60	2	97207321	0.047465	0.002032	1.17E-120	473149	ieu-b-33	rs2579506	A	G	0.386176	eosinophil cell count || id:ieu-b-33	TRUE	reported	igd	1.397728005	0.000546715	258.8179351
61	2	112228828	-0.014362	0.002511	1.09E-08	466515	ieu-b-33	rs4849748	C	T	0.266942	eosinophil cell count || id:ieu-b-33	TRUE	reported	igd	1.715060793	2.74445E-05	12.80358886
62	2	148495285	-0.012188	0.001986	8.69E-10	472834	ieu-b-33	rs1406449	C	T	0.461666	eosinophil cell count || id:ieu-b-33	TRUE	reported	igd	1.365631712	3.9592E-05	18.72110408
63	2	169695031	0.01471	0.002192	2.03E-11	473292	ieu-b-33	rs10930337	T	C	0.284759	eosinophil cell count || id:ieu-b-33	TRUE	reported	igd	1.508013161	3.87592E-05	18.34505847
64	2	182308836	0.017166	0.002002	1.04E-17	473296	ieu-b-33	rs6731125	C	T	0.564761	eosinophil cell count || id:ieu-b-33	TRUE	reported	igd	1.377306161	7.63659E-05	36.14630422
65	3	3221430	-0.01748	0.002545	6.74E-12	474234	ieu-b-33	rs1672753	T	C	0.811014	eosinophil cell count || id:ieu-b-33	TRUE	reported	igd	1.752605339	3.04932E-05	14.46127799
66	3	16918405	-0.018354	0.00269	9.26E-12	473153	ieu-b-33	rs9872485	G	T	0.164017	eosinophil cell count || id:ieu-b-33	TRUE	reported	igd	1.850346568	2.69818E-05	12.76683022
67	3	71452860	-0.012742	0.002239	1.30E-08	474236	ieu-b-33	rs9840310	G	A	0.734621	eosinophil cell count || id:ieu-b-33	TRUE	reported	igd	1.541882762	2.66276E-05	12.62805995
68	3	112587012	-0.018868	0.002069	8.08E-20	474231	ieu-b-33	rs2399441	C	T	0.350554	eosinophil cell count || id:ieu-b-33	TRUE	reported	igd	1.424805099	7.98489E-05	37.86967435
69	3	128309545	0.037235	0.003255	2.91E-30	473296	ieu-b-33	rs73205140	C	T	0.104781	eosinophil cell count || id:ieu-b-33	TRUE	reported	igd	2.239326451	5.18692E-05	24.55066431
70	3	150941492	-0.015734	0.002175	4.85E-13	472215	ieu-b-33	rs4680250	G	C	0.692997	eosinophil cell count || id:ieu-b-33	TRUE	reported	igd	1.49461436	4.71546E-05	22.26805979
71	3	169493283	0.023638	0.002297	8.30E-25	474236	ieu-b-33	rs3950296	G	C	0.244421	eosinophil cell count || id:ieu-b-33	TRUE	reported	igd	1.581824343	8.24809E-05	39.11846892
72	3	196367936	-0.024041	0.002591	1.84E-20	472827	ieu-b-33	rs7636495	A	G	0.180819	eosinophil cell count || id:ieu-b-33	TRUE	reported	igd	1.781634226	5.39414E-05	25.5061994
73	3	3153194	0.036335	0.002238	3.29E-59	473154	ieu-b-33	rs6787336	A	G	0.287462	eosinophil cell count || id:ieu-b-33	TRUE	reported	igd	1.539434943	0.000228216	108.0055125
74	3	71760041	0.012539	0.002073	1.50E-09	473155	ieu-b-33	rs12487980	A	C	0.633844	eosinophil cell count || id:ieu-b-33	TRUE	reported	igd	1.425939235	3.58924E-05	16.98319857
75	3	112059768	-0.024714	0.001979	9.55E-36	473297	ieu-b-33	rs1131199	G	C	0.529533	eosinophil cell count || id:ieu-b-33	TRUE	reported	igd	1.361484402	0.000164177	77.71702367
76	3	159637678	-0.023407	0.003083	3.27E-14	473155	ieu-b-33	rs76830965	A	C	0.117642	eosinophil cell count || id:ieu-b-33	TRUE	reported	igd	2.120680493	2.52917E-05	11.96715268
77	3	183730295	0.014516	0.00205	1.48E-12	472834	ieu-b-33	rs4074672	T	C	0.369285	eosinophil cell count || id:ieu-b-33	TRUE	reported	igd	1.409639984	4.93972E-05	23.35773012
78	3	188441161	0.028359	0.002157	1.93E-39	474234	ieu-b-33	rs9815874	T	C	0.299538	eosinophil cell count || id:ieu-b-33	TRUE	reported	igd	1.485410497	0.000152952	72.54586042
79	3	194402430	0.013608	0.002151	2.60E-10	473152	ieu-b-33	rs9818987	T	C	0.305904	eosinophil cell count || id:ieu-b-33	TRUE	reported	igd	1.47958783	3.59205E-05	16.9963724
80	3	12335081	-0.029644	0.002019	9.47E-49	474232	ieu-b-33	rs2920505	A	G	0.601796	eosinophil cell count || id:ieu-b-33	TRUE	reported	igd	1.390374349	0.000217869	103.3424325
81	3	25393837	0.015579	0.002021	1.32E-14	474234	ieu-b-33	rs13073683	C	T	0.399148	eosinophil cell count || id:ieu-b-33	TRUE	reported	igd	1.391754574	6.01015E-05	28.50376723
82	3	33046480	0.025996	0.002063	2.33E-36	474234	ieu-b-33	rs7646283	T	C	0.367733	eosinophil cell count || id:ieu-b-33	TRUE	reported	igd	1.420677727	0.000155699	73.84881129
83	3	72172181	0.017597	0.002617	1.82E-11	474229	ieu-b-33	rs7646695	T	C	0.17966	eosinophil cell count || id:ieu-b-33	TRUE	reported	igd	1.802178386	2.81033E-05	13.32770821
84	3	27772014	0.020226	0.00199	3.09E-24	474234	ieu-b-33	rs1353286	G	T	0.453022	eosinophil cell count || id:ieu-b-33	TRUE	reported	igd	1.370406532	0.000107954	51.2009543
85	3	98449191	0.016017	0.002304	3.74E-12	474237	ieu-b-33	rs7649812	G	C	0.242796	eosinophil cell count || id:ieu-b-33	TRUE	reported	igd	1.586646551	3.74702E-05	17.77036165
86	3	128300468	0.120719	0.003053	1.00E-200	473295	ieu-b-33	rs4857909	G	A	0.87972	eosinophil cell count || id:ieu-b-33	TRUE	reported	igd	2.100355278	0.000699091	331.106276
87	3	142204728	-0.016486	0.002573	1.52E-10	474236	ieu-b-33	rs73238201	T	C	0.179352	eosinophil cell count || id:ieu-b-33	TRUE	reported	igd	1.771891177	2.54829E-05	12.0851874
88	3	171527955	-0.021552	0.003092	3.29E-12	474234	ieu-b-33	rs73046033	G	T	0.116838	eosinophil cell count || id:ieu-b-33	TRUE	reported	igd	2.129294974	2.11426E-05	10.0267
89	3	196501413	-0.014931	0.002013	1.25E-13	472834	ieu-b-33	rs2089979	G	A	0.415851	eosinophil cell count || id:ieu-b-33	TRUE	reported	igd	1.384197702	5.65292E-05	26.73033112
90	3	3069773	0.011264	0.001984	1.41E-08	471754	ieu-b-33	rs9837045	A	G	0.455368	eosinophil cell count || id:ieu-b-33	TRUE	reported	igd	1.362697513	3.38908E-05	15.98860172
91	3	10230728	0.018736	0.002017	1.68E-20	470486	ieu-b-33	rs155266	A	T	0.571302	eosinophil cell count || id:ieu-b-33	TRUE	reported	igd	1.383500278	8.98344E-05	42.2694237
92	3	42906116	0.062272	0.004111	8.83E-52	472835	ieu-b-33	rs2228467	C	T	0.061584	eosinophil cell count || id:ieu-b-33	TRUE	reported	igd	2.826846879	5.60886E-05	26.52201345
93	3	48857805	0.026306	0.002187	2.69E-33	473153	ieu-b-33	rs9835307	C	T	0.658298	eosinophil cell count || id:ieu-b-33	TRUE	reported	igd	1.504352396	0.000137566	65.09835735
94	3	101281534	0.018183	0.002001	1.09E-19	469340	ieu-b-33	rs4618204	C	T	0.443836	eosinophil cell count || id:ieu-b-33	TRUE	reported	igd	1.370852957	8.6857E-05	40.76882245
95	4	2689449	0.013079	0.002033	1.28E-10	473292	ieu-b-33	rs1828803	A	C	0.392417	eosinophil cell count || id:ieu-b-33	TRUE	reported	igd	1.398627169	4.16993E-05	19.73667638
96	4	6906076	-0.014708	0.002434	1.56E-09	474231	ieu-b-33	rs7687708	G	T	0.219981	eosinophil cell count || id:ieu-b-33	TRUE	reported	igd	1.676160276	2.64239E-05	12.53129887
97	4	123351431	-0.018776	0.002261	1.05E-16	474236	ieu-b-33	rs1479918	T	A	0.259813	eosinophil cell count || id:ieu-b-33	TRUE	reported	igd	1.557033017	5.59297E-05	26.52527005
98	4	26090375	0.013917	0.002161	1.22E-10	474232	ieu-b-33	rs7441808	G	A	0.301163	eosinophil cell count || id:ieu-b-33	TRUE	reported	igd	1.488161945	3.68128E-05	17.45835732
99	4	57738491	0.015386	0.0024	1.50E-10	473298	ieu-b-33	rs62308111	T	G	0.221457	eosinophil cell count || id:ieu-b-33	TRUE	reported	igd	1.651119765	2.99431E-05	14.1723593
100	4	153291513	0.019253	0.002213	3.48E-18	473297	ieu-b-33	rs11931711	T	C	0.282445	eosinophil cell count || id:ieu-b-33	TRUE	reported	igd	1.522468409	6.48215E-05	30.68169814
101	4	83545976	-0.054823	0.002551	2.35E-102	474230	ieu-b-33	rs13138355	T	C	0.185539	eosinophil cell count || id:ieu-b-33	TRUE	reported	igd	1.756729809	0.000294341	139.6259675
102	4	39022515	-0.014365	0.002015	1.06E-12	473153	ieu-b-33	rs2566133	C	T	0.583621	eosinophil cell count || id:ieu-b-33	TRUE	reported	igd	1.386040273	5.22047E-05	24.70197743
103	4	139092719	0.015459	0.002118	3.00E-13	473296	ieu-b-33	rs13120371	G	A	0.327238	eosinophil cell count || id:ieu-b-33	TRUE	reported	igd	1.457110114	4.95602E-05	23.45771742
104	4	175486022	0.011627	0.00206	1.71E-08	474235	ieu-b-33	rs1365623	T	C	0.37246	eosinophil cell count || id:ieu-b-33	TRUE	reported	igd	1.418613283	3.14021E-05	14.89236797
105	4	38664131	0.067388	0.002418	8.22E-171	474216	ieu-b-33	rs73232881	C	T	0.213178	eosinophil cell count || id:ieu-b-33	TRUE	reported	igd	1.665115632	0.000549446	260.6983427
106	4	123619689	0.023016	0.002342	9.03E-23	474233	ieu-b-33	rs746550	T	C	0.235899	eosinophil cell count || id:ieu-b-33	TRUE	reported	igd	1.612808399	7.34177E-05	34.81952437
107	5	98265807	-0.01983	0.002155	3.67E-20	471741	ieu-b-33	rs34495	T	G	0.304172	eosinophil cell count || id:ieu-b-33	TRUE	reported	igd	1.480127359	7.59798E-05	35.84537819
108	5	110501604	-0.023358	0.00247	3.38E-21	474234	ieu-b-33	rs10059018	T	G	0.200806	eosinophil cell count || id:ieu-b-33	TRUE	reported	igd	1.700956851	6.05262E-05	28.70521161
109	5	176792491	0.019467	0.002102	2.16E-20	474227	ieu-b-33	rs6556313	G	A	0.332338	eosinophil cell count || id:ieu-b-33	TRUE	reported	igd	1.447524257	8.02626E-05	38.06556834
110	5	35843832	-0.034985	0.00209	7.62E-63	474235	ieu-b-33	rs10472984	G	C	0.339875	eosinophil cell count || id:ieu-b-33	TRUE	reported	igd	1.439272699	0.000265126	125.7650326
111	5	110427795	0.040325	0.002063	4.72E-85	474235	ieu-b-33	rs79881201	T	C	0.35982	eosinophil cell count || id:ieu-b-33	TRUE	reported	igd	1.420679224	0.000371171	176.0869167
112	5	150453888	-0.025354	0.003019	4.84E-17	474234	ieu-b-33	rs73272842	A	G	0.122779	eosinophil cell count || id:ieu-b-33	TRUE	reported	igd	2.079023779	3.20359E-05	15.19294393
113	5	159890885	0.015023	0.001999	5.95E-14	472835	ieu-b-33	rs2431097	T	C	0.485547	eosinophil cell count || id:ieu-b-33	TRUE	reported	igd	1.374572345	5.9674E-05	28.21751737
114	5	76549688	-0.016026	0.001984	6.91E-16	473295	ieu-b-33	rs4703730	T	C	0.516976	eosinophil cell count || id:ieu-b-33	TRUE	reported	igd	1.364921347	6.885E-05	32.58847936
115	5	133422816	-0.02124	0.00303	2.46E-12	472835	ieu-b-33	rs244689	G	A	0.876598	eosinophil cell count || id:ieu-b-33	TRUE	reported	igd	2.083518863	2.24837E-05	10.63125083
116	5	10624866	0.024145	0.002349	9.47E-25	474233	ieu-b-33	rs10062687	G	T	0.232866	eosinophil cell count || id:ieu-b-33	TRUE	reported	igd	1.61762892	7.95983E-05	37.75099782
117	5	86298649	-0.013812	0.002386	7.30E-09	473155	ieu-b-33	rs66735324	G	A	0.220762	eosinophil cell count || id:ieu-b-33	TRUE	reported	igd	1.641240239	2.43665E-05	11.52936653
118	5	131461341	0.049978	0.002605	5.48E-82	474236	ieu-b-33	rs152197	T	C	0.175499	eosinophil cell count || id:ieu-b-33	TRUE	reported	igd	1.793927912	0.000224618	106.54519
119	5	131785684	-0.072098	0.002004	1.00E-200	473133	ieu-b-33	rs12515180	T	C	0.425948	eosinophil cell count || id:ieu-b-33	TRUE	reported	igd	1.378444666	0.001337844	633.8235706
120	5	72097351	0.014451	0.001983	3.26E-13	474234	ieu-b-33	rs4703589	C	T	0.532652	eosinophil cell count || id:ieu-b-33	TRUE	reported	igd	1.365586007	5.57534E-05	26.44153737
121	5	127487603	0.015221	0.002308	4.38E-11	474237	ieu-b-33	rs2568928	G	A	0.756846	eosinophil cell count || id:ieu-b-33	TRUE	reported	igd	1.589401146	3.3755E-05	16.00834831
122	5	141491985	0.040023	0.002035	4.82E-86	474213	ieu-b-33	rs7700687	T	C	0.617223	eosinophil cell count || id:ieu-b-33	TRUE	reported	igd	1.401364596	0.000385421	182.8411602
123	5	148200011	0.039484	0.002008	5.38E-86	474231	ieu-b-33	rs56330463	C	T	0.55326	eosinophil cell count || id:ieu-b-33	TRUE	reported	igd	1.382797795	0.000403032	191.2063079
124	5	171950231	-0.014427	0.002142	1.68E-11	474226	ieu-b-33	rs62385501	A	T	0.308103	eosinophil cell count || id:ieu-b-33	TRUE	reported	igd	1.475068358	4.07845E-05	19.34177746
125	6	435677	0.01321	0.002024	6.95E-11	471424	ieu-b-33	rs9392525	C	T	0.57553	eosinophil cell count || id:ieu-b-33	TRUE	reported	igd	1.389684944	4.41487E-05	20.8135861
126	6	16700098	-0.012238	0.002181	2.07E-08	470484	ieu-b-33	rs3812206	T	C	0.300301	eosinophil cell count || id:ieu-b-33	TRUE	reported	igd	1.495987949	2.81231E-05	13.23177056
127	6	30047965	-0.054579	0.002014	1.13E-161	472694	ieu-b-33	rs7382061	C	T	0.590665	eosinophil cell count || id:ieu-b-33	TRUE	reported	igd	1.384680292	0.000751281	355.3913815
128	6	31339556	0.050023	0.002537	1.76E-86	471739	ieu-b-33	rs6924350	C	A	0.18447	eosinophil cell count || id:ieu-b-33	TRUE	reported	igd	1.742494268	0.000247966	117.0038307
129	6	32587213	0.061635	0.002048	6.38E-199	473151	ieu-b-33	rs28383314	C	T	0.624131	eosinophil cell count || id:ieu-b-33	TRUE	reported	igd	1.408736715	0.000898126	425.3295387
130	6	395634	-0.037712	0.003739	6.83E-24	470025	ieu-b-33	rs6930635	C	T	0.078494	eosinophil cell count || id:ieu-b-33	TRUE	reported	igd	2.563397428	3.13106E-05	14.71717907
131	6	42157817	0.01731	0.002455	1.84E-12	472836	ieu-b-33	rs7764278	T	G	0.205108	eosinophil cell count || id:ieu-b-33	TRUE	reported	igd	1.688133405	3.42848E-05	16.21156409
132	6	117286220	-0.018804	0.002566	2.41E-13	474234	ieu-b-33	rs783646	C	G	0.816656	eosinophil cell count || id:ieu-b-33	TRUE	reported	igd	1.767066915	3.39102E-05	16.08184721
133	6	557686	-0.025341	0.001998	8.13E-37	470310	ieu-b-33	rs12209219	C	T	0.474823	eosinophil cell count || id:ieu-b-33	TRUE	reported	igd	1.370211444	0.000170585	80.24097826
134	6	137082948	0.016659	0.002027	2.19E-16	474233	ieu-b-33	rs6924387	G	A	0.410173	eosinophil cell count || id:ieu-b-33	TRUE	reported	igd	1.395884981	6.8916E-05	32.68437406
135	6	167534290	0.012677	0.001998	2.27E-10	473773	ieu-b-33	rs3093023	A	G	0.43381	eosinophil cell count || id:ieu-b-33	TRUE	reported	igd	1.375246782	4.17411E-05	19.77652839
136	6	697500	0.016029	0.002573	4.79E-10	473155	ieu-b-33	rs2788211	C	T	0.81734	eosinophil cell count || id:ieu-b-33	TRUE	reported	igd	1.769870551	2.4491E-05	11.58826154
137	6	29748690	-0.042947	0.002125	8.34E-91	471744	ieu-b-33	rs1611236	A	G	0.322915	eosinophil cell count || id:ieu-b-33	TRUE	reported	igd	1.459526978	0.000378619	178.6783056
138	6	45634092	0.022029	0.002803	4.04E-15	474236	ieu-b-33	rs9349322	C	A	0.146915	eosinophil cell count || id:ieu-b-33	TRUE	reported	igd	1.930280206	3.26465E-05	15.48260942
139	6	87814959	0.015769	0.00199	2.42E-15	474232	ieu-b-33	rs2025489	G	A	0.526005	eosinophil cell count || id:ieu-b-33	TRUE	reported	igd	1.370403642	6.60245E-05	31.31285202
140	6	90955995	-0.042179	0.002073	5.69E-92	474234	ieu-b-33	rs62408224	G	A	0.350368	eosinophil cell count || id:ieu-b-33	TRUE	reported	igd	1.427564192	0.000397396	188.5326546
141	6	107442431	-0.030736	0.002069	6.83E-50	473100	ieu-b-33	rs12208103	T	C	0.378399	eosinophil cell count || id:ieu-b-33	TRUE	reported	igd	1.423105066	0.000219438	103.8386108
142	6	135419631	-0.045367	0.002292	3.69E-87	474216	ieu-b-33	rs9389268	G	A	0.2561	eosinophil cell count || id:ieu-b-33	TRUE	reported	igd	1.57834782	0.000314796	149.3275477
143	6	245096	-0.05238	0.003544	2.25E-49	471426	ieu-b-33	rs6904506	C	T	0.088477	eosinophil cell count || id:ieu-b-33	TRUE	reported	igd	2.433327021	7.47409E-05	35.23726525
144	6	33555877	0.028194	0.002567	5.01E-28	473292	ieu-b-33	rs3846855	A	G	0.182937	eosinophil cell count || id:ieu-b-33	TRUE	reported	igd	1.765998989	7.61938E-05	36.06450725
145	6	35408959	-0.020541	0.002187	6.16E-21	472833	ieu-b-33	rs2894401	G	A	0.705252	eosinophil cell count || id:ieu-b-33	TRUE	reported	igd	1.503843603	7.75645E-05	36.67774597
146	6	106803105	0.018996	0.002863	3.39E-11	474223	ieu-b-33	rs526369	G	A	0.143107	eosinophil cell count || id:ieu-b-33	TRUE	reported	igd	1.971572059	2.27676E-05	10.79710066
147	7	17016646	-0.018993	0.002067	4.15E-20	474231	ieu-b-33	rs71525665	A	G	0.362957	eosinophil cell count || id:ieu-b-33	TRUE	reported	igd	1.42342781	8.23323E-05	39.04757159
148	7	37382465	0.042906	0.003317	3.05E-38	474233	ieu-b-33	rs60600003	G	T	0.100334	eosinophil cell count || id:ieu-b-33	TRUE	reported	igd	2.284238027	6.36961E-05	30.20858453
149	7	92223518	-0.032542	0.002817	7.76E-31	474232	ieu-b-33	rs12154498	C	A	0.854434	eosinophil cell count || id:ieu-b-33	TRUE	reported	igd	1.939913096	6.99991E-05	33.19799252
150	7	124886883	0.012392	0.001999	5.85E-10	473289	ieu-b-33	rs7797428	T	C	0.469244	eosinophil cell count || id:ieu-b-33	TRUE	reported	igd	1.375232096	4.0444E-05	19.14240883
151	7	148887942	0.042755	0.002044	3.99E-97	473297	ieu-b-33	rs12530946	G	A	0.613323	eosinophil cell count || id:ieu-b-33	TRUE	reported	igd	1.406202181	0.000438476	207.6195572
152	7	50217850	0.013204	0.002188	1.63E-09	473295	ieu-b-33	rs1037674	T	G	0.292292	eosinophil cell count || id:ieu-b-33	TRUE	reported	igd	1.505266082	3.18336E-05	15.06709115
153	7	75470364	0.077662	0.004051	7.07E-82	474208	ieu-b-33	rs55879743	T	C	0.066369	eosinophil cell count || id:ieu-b-33	TRUE	reported	igd	2.789630491	9.60493E-05	45.55154083
154	7	112782556	-0.020577	0.002021	2.55E-24	474233	ieu-b-33	rs12705849	A	G	0.406896	eosinophil cell count || id:ieu-b-33	TRUE	reported	igd	1.391753106	0.000105508	50.04028213
155	7	150312474	0.014646	0.002396	1.01E-09	472826	ieu-b-33	rs12540285	G	A	0.22062	eosinophil cell count || id:ieu-b-33	TRUE	reported	igd	1.647545771	2.71761E-05	12.84986398
156	7	20376103	-0.011789	0.002035	7.07E-09	474232	ieu-b-33	rs73086541	A	C	0.395121	eosinophil cell count || id:ieu-b-33	TRUE	reported	igd	1.40139267	3.3827E-05	16.04229812
157	7	75454152	-0.061865	0.0031	1.59E-88	474234	ieu-b-33	rs13226583	T	A	0.115701	eosinophil cell count || id:ieu-b-33	TRUE	reported	igd	2.134804146	0.000171846	81.50902454
158	7	92408329	0.021919	0.002545	7.63E-18	473147	ieu-b-33	rs8	T	C	0.204252	eosinophil cell count || id:ieu-b-33	TRUE	reported	igd	1.750595598	5.09614E-05	24.11337867
159	7	128579666	-0.017818	0.001986	3.16E-19	473292	ieu-b-33	rs3823536	A	G	0.467209	eosinophil cell count || id:ieu-b-33	TRUE	reported	igd	1.366292946	8.46698E-05	40.07674439
160	7	135367828	0.015409	0.002059	7.49E-14	474221	ieu-b-33	rs3110791	C	T	0.623422	eosinophil cell count || id:ieu-b-33	TRUE	reported	igd	1.417903706	5.54527E-05	26.29817029
161	7	98756597	-0.01568	0.002237	2.48E-12	474222	ieu-b-33	rs6956283	T	C	0.732752	eosinophil cell count || id:ieu-b-33	TRUE	reported	igd	1.540482727	4.0577E-05	19.24320522
162	7	101788854	0.016938	0.002182	8.82E-15	474233	ieu-b-33	rs10243429	C	T	0.29026	eosinophil cell count || id:ieu-b-33	TRUE	reported	igd	1.502625076	5.23527E-05	24.82859468
163	7	157005863	0.013224	0.002242	3.75E-09	472836	ieu-b-33	rs6979947	G	A	0.266399	eosinophil cell count || id:ieu-b-33	TRUE	reported	igd	1.541668063	2.87585E-05	13.59839393
164	7	3140173	0.028325	0.002475	2.75E-30	474215	ieu-b-33	rs6971710	A	G	0.201035	eosinophil cell count || id:ieu-b-33	TRUE	reported	igd	1.704365941	8.87245E-05	42.0780454
165	7	20502828	-0.058285	0.002306	7.78E-141	474226	ieu-b-33	rs57834782	A	T	0.244809	eosinophil cell count || id:ieu-b-33	TRUE	reported	igd	1.588005431	0.000498108	236.3326501
166	7	22785717	-0.027253	0.002019	1.83E-41	474232	ieu-b-33	rs4722171	G	A	0.592101	eosinophil cell count || id:ieu-b-33	TRUE	reported	igd	1.390374349	0.000185585	88.0264525
167	7	26858395	-0.013773	0.002304	2.32E-09	474234	ieu-b-33	rs10275896	C	T	0.24411	eosinophil cell count || id:ieu-b-33	TRUE	reported	igd	1.586641533	2.78082E-05	13.18792769
168	7	50764948	-0.029368	0.003538	1.08E-16	474236	ieu-b-33	rs73118830	C	T	0.08553	eosinophil cell count || id:ieu-b-33	TRUE	reported	igd	2.43643645	2.27278E-05	10.7785181
169	7	77254547	0.014247	0.002136	2.64E-11	473140	ieu-b-33	rs62473720	G	A	0.317118	eosinophil cell count || id:ieu-b-33	TRUE	reported	igd	1.469251291	4.07241E-05	19.26889266
170	7	129685597	0.017858	0.002055	3.87E-18	474225	ieu-b-33	rs56179563	A	G	0.389076	eosinophil cell count || id:ieu-b-33	TRUE	reported	igd	1.415155126	7.57023E-05	35.90249713
171	8	19816238	0.015869	0.002337	1.16E-11	474228	ieu-b-33	rs295	C	A	0.235064	eosinophil cell count || id:ieu-b-33	TRUE	reported	igd	1.609356686	3.49652E-05	16.58197544
172	8	48677930	0.027464	0.003402	7.20E-16	474234	ieu-b-33	rs62539154	A	G	0.097259	eosinophil cell count || id:ieu-b-33	TRUE	reported	igd	2.342775388	2.41318E-05	11.44433532
173	8	81286298	-0.016486	0.002181	4.24E-14	474234	ieu-b-33	rs6986109	T	G	0.704331	eosinophil cell count || id:ieu-b-33	TRUE	reported	igd	1.501938013	5.0181E-05	23.79862215
174	8	129000416	-0.026746	0.002705	5.11E-23	471885	ieu-b-33	rs11786536	A	G	0.164896	eosinophil cell count || id:ieu-b-33	TRUE	reported	igd	1.858169621	5.70595E-05	26.92692512
175	8	130599247	-0.040204	0.00211	7.11E-81	472832	ieu-b-33	rs7840212	T	C	0.336961	eosinophil cell count || id:ieu-b-33	TRUE	reported	igd	1.450894671	0.000343096	162.2816892
176	8	95973816	-0.013813	0.002036	1.20E-11	473147	ieu-b-33	rs574183	G	A	0.388961	eosinophil cell count || id:ieu-b-33	TRUE	reported	igd	1.400476478	4.62412E-05	21.87981811
177	8	106397116	0.011632	0.001991	5.33E-09	472836	ieu-b-33	rs6999452	A	G	0.517717	eosinophil cell count || id:ieu-b-33	TRUE	reported	igd	1.369072753	3.60479E-05	17.04529261
178	8	22957003	-0.030733	0.002188	8.90E-45	472824	ieu-b-33	rs12545733	C	T	0.703401	eosinophil cell count || id:ieu-b-33	TRUE	reported	igd	1.504516912	0.000174108	82.33637068
179	8	30280833	0.013752	0.002266	1.33E-09	473298	ieu-b-33	rs2979489	A	G	0.741697	eosinophil cell count || id:ieu-b-33	TRUE	reported	igd	1.558932245	2.98169E-05	14.11266391
180	8	66898262	-0.017763	0.002133	8.58E-17	474231	ieu-b-33	rs6989099	C	T	0.317295	eosinophil cell count || id:ieu-b-33	TRUE	reported	igd	1.468878335	6.33559E-05	30.04712424
181	8	130626164	-0.013422	0.002387	1.91E-08	474235	ieu-b-33	rs10100356	A	G	0.227209	eosinophil cell count || id:ieu-b-33	TRUE	reported	igd	1.643800925	2.34128E-05	11.10338884
182	8	79753010	-0.014554	0.002057	1.53E-12	471755	ieu-b-33	rs4739140	T	C	0.611355	eosinophil cell count || id:ieu-b-33	TRUE	reported	igd	1.412838587	5.04262E-05	23.78990818
183	8	119972974	-0.019435	0.002427	1.23E-15	474203	ieu-b-33	rs12681644	T	C	0.211927	eosinophil cell count || id:ieu-b-33	TRUE	reported	igd	1.671290424	4.51698E-05	21.42052237
184	8	145158607	0.054559	0.004091	1.55E-40	468770	ieu-b-33	rs34173062	A	G	0.072995	eosinophil cell count || id:ieu-b-33	TRUE	reported	igd	2.800975981	5.13475E-05	24.0712962
185	8	48651633	-0.059758	0.005157	5.10E-31	468083	ieu-b-33	rs45577137	G	A	0.045218	eosinophil cell count || id:ieu-b-33	TRUE	reported	igd	3.528243626	2.47697E-05	11.59450774
186	8	61650831	-0.032851	0.002543	3.92E-38	474237	ieu-b-33	rs7846314	T	A	0.186954	eosinophil cell count || id:ieu-b-33	TRUE	reported	igd	1.751233585	0.000106977	50.73748935
187	8	81064734	-0.012203	0.002006	1.22E-09	474235	ieu-b-33	rs7009579	G	A	0.428946	eosinophil cell count || id:ieu-b-33	TRUE	reported	igd	1.381426333	3.82285E-05	18.12992186
188	9	16911638	0.012354	0.002145	8.70E-09	474234	ieu-b-33	rs4366169	C	A	0.310424	eosinophil cell count || id:ieu-b-33	TRUE	reported	igd	1.477146739	2.99458E-05	14.20166288
189	9	102562216	0.012099	0.002045	3.38E-09	472833	ieu-b-33	rs7026022	C	A	0.377752	eosinophil cell count || id:ieu-b-33	TRUE	reported	igd	1.406200351	3.48021E-05	16.45606082
190	9	136931778	-0.024311	0.002673	9.94E-20	474228	ieu-b-33	rs72766638	A	C	0.164331	eosinophil cell count || id:ieu-b-33	TRUE	reported	igd	1.840740446	4.79076E-05	22.72011314
191	9	34861298	0.012422	0.002012	6.83E-10	474235	ieu-b-33	rs884634	C	T	0.415032	eosinophil cell count || id:ieu-b-33	TRUE	reported	igd	1.385558216	3.90281E-05	18.50912564
192	9	113638236	0.035017	0.002033	1.83E-66	474232	ieu-b-33	rs496475	G	T	0.387008	eosinophil cell count || id:ieu-b-33	TRUE	reported	igd	1.400015379	0.000296823	140.8039882
193	9	117697584	-0.024681	0.002043	1.42E-33	474232	ieu-b-33	rs911603	A	C	0.40355	eosinophil cell count || id:ieu-b-33	TRUE	reported	igd	1.40690183	0.000148149	70.26720428
194	9	4834034	0.019109	0.002846	1.95E-11	472838	ieu-b-33	rs466547	G	A	0.857978	eosinophil cell count || id:ieu-b-33	TRUE	reported	igd	1.957001153	2.32357E-05	10.98692489
195	9	94110288	-0.029195	0.002556	3.44E-30	474190	ieu-b-33	rs6479336	A	T	0.18496	eosinophil cell count || id:ieu-b-33	TRUE	reported	igd	1.760098793	8.29525E-05	39.33835466
196	9	135877278	0.060952	0.004113	1.23E-49	473293	ieu-b-33	rs74612091	A	T	0.063075	eosinophil cell count || id:ieu-b-33	TRUE	reported	igd	2.829591552	5.48429E-05	25.95808007
197	9	4998401	0.03239	0.002269	3.35E-46	474228	ieu-b-33	rs7868130	T	C	0.258801	eosinophil cell count || id:ieu-b-33	TRUE	reported	igd	1.562529021	0.000164853	78.1904016
198	9	21986847	0.017545	0.002213	2.34E-15	474235	ieu-b-33	rs3731211	A	T	0.720317	eosinophil cell count || id:ieu-b-33	TRUE	reported	igd	1.523976308	5.34035E-05	25.32707339
199	9	6192796	-0.093857	0.002265	1.00E-200	474235	ieu-b-33	rs2095044	C	T	0.742759	eosinophil cell count || id:ieu-b-33	TRUE	reported	igd	1.559785964	0.001383635	657.0743611
200	9	86466968	0.020579	0.002274	1.50E-19	472811	ieu-b-33	rs295273	A	G	0.255616	eosinophil cell count || id:ieu-b-33	TRUE	reported	igd	1.563630907	6.59166E-05	31.168038
201	9	139324737	0.020435	0.002192	1.19E-20	474229	ieu-b-33	rs33982662	A	C	0.285267	eosinophil cell count || id:ieu-b-33	TRUE	reported	igd	1.509505167	7.47318E-05	35.44248585
202	10	44859618	-0.031481	0.003346	5.34E-21	472837	ieu-b-33	rs17482472	A	G	0.098902	eosinophil cell count || id:ieu-b-33	TRUE	reported	igd	2.300814805	3.33688E-05	15.778471
203	10	75598282	0.015663	0.002552	8.58E-10	474234	ieu-b-33	rs4746153	C	G	0.185407	eosinophil cell count || id:ieu-b-33	TRUE	reported	igd	1.757425864	2.39934E-05	11.37873389
204	10	90849704	0.020768	0.002521	1.85E-16	473135	ieu-b-33	rs7897422	C	T	0.192058	eosinophil cell count || id:ieu-b-33	TRUE	reported	igd	1.734065044	4.45145E-05	21.0622003
205	10	94432000	-0.029864	0.00202	1.96E-49	473293	ieu-b-33	rs2497318	T	C	0.442619	eosinophil cell count || id:ieu-b-33	TRUE	reported	igd	1.389685129	0.000227864	107.8704672
206	10	89795523	0.024275	0.002674	1.15E-19	474234	ieu-b-33	rs495149	T	C	0.164184	eosinophil cell count || id:ieu-b-33	TRUE	reported	igd	1.841440737	4.76952E-05	22.61965946
207	10	111750851	-0.020727	0.002869	5.21E-13	474228	ieu-b-33	rs2419313	A	G	0.142533	eosinophil cell count || id:ieu-b-33	TRUE	reported	igd	1.975714306	2.69022E-05	12.7580555
208	10	974870	0.038017	0.002332	1.12E-59	474232	ieu-b-33	rs1539174	G	C	0.23738	eosinophil cell count || id:ieu-b-33	TRUE	reported	igd	1.605920248	0.000202904	96.242568
209	10	6033049	-0.013614	0.002151	2.53E-10	470486	ieu-b-33	rs1323650	T	G	0.680787	eosinophil cell count || id:ieu-b-33	TRUE	reported	igd	1.475413534	3.70055E-05	17.41112032
210	10	64388631	-0.043838	0.002049	1.55E-101	474230	ieu-b-33	rs10995240	C	G	0.368331	eosinophil cell count || id:ieu-b-33	TRUE	reported	igd	1.411030725	0.000449145	213.0927396
211	10	28784483	0.035325	0.002358	1.05E-50	474231	ieu-b-33	rs2807740	T	C	0.76966	eosinophil cell count || id:ieu-b-33	TRUE	reported	igd	1.623823307	0.000167797	79.58771977
212	10	8109615	0.020196	0.00261	1.05E-14	474236	ieu-b-33	rs11255507	G	T	0.17824	eosinophil cell count || id:ieu-b-33	TRUE	reported	igd	1.797371151	3.69858E-05	17.54058638
213	10	8565675	-0.020516	0.002001	1.20E-24	473155	ieu-b-33	rs2646438	A	G	0.565689	eosinophil cell count || id:ieu-b-33	TRUE	reported	igd	1.376413126	0.000109168	51.6589221
214	10	9053132	-0.040434	0.002009	4.92E-90	474236	ieu-b-33	rs962993	T	C	0.422478	eosinophil cell count || id:ieu-b-33	TRUE	reported	igd	1.383493733	0.000416813	197.7494995
215	10	26727454	-0.034153	0.002028	1.35E-63	470794	ieu-b-33	rs2992333	A	G	0.598657	eosinophil cell count || id:ieu-b-33	TRUE	reported	igd	1.39150064	0.000289477	136.323102
216	11	65665256	0.032917	0.001998	5.83E-61	473291	ieu-b-33	rs634534	G	A	0.542475	eosinophil cell count || id:ieu-b-33	TRUE	reported	igd	1.37454704	0.000284673	134.7708276
217	11	2325997	-0.023363	0.003139	1.03E-13	473290	ieu-b-33	rs58833930	T	C	0.112968	eosinophil cell count || id:ieu-b-33	TRUE	reported	igd	2.159508809	2.3457E-05	11.1021646
218	11	2955929	0.017085	0.002411	1.45E-12	474234	ieu-b-33	rs11024646	T	C	0.218739	eosinophil cell count || id:ieu-b-33	TRUE	reported	igd	1.660326708	3.61906E-05	17.16333956
219	11	9856524	-0.013907	0.00232	2.10E-09	472835	ieu-b-33	rs4243951	G	A	0.755956	eosinophil cell count || id:ieu-b-33	TRUE	reported	igd	1.595301571	2.80399E-05	13.25854689
220	11	64147919	-0.013882	0.002128	7.07E-11	473293	ieu-b-33	rs473739	G	T	0.31889	eosinophil cell count || id:ieu-b-33	TRUE	reported	igd	1.463985126	3.90588E-05	18.48690093
221	11	76343427	-0.030337	0.003306	4.78E-20	474224	ieu-b-33	rs11236813	C	G	0.101862	eosinophil cell count || id:ieu-b-33	TRUE	reported	igd	2.276641321	3.24894E-05	15.40767502
222	11	118694547	0.016914	0.002436	3.95E-12	474213	ieu-b-33	rs7123726	C	T	0.210494	eosinophil cell count || id:ieu-b-33	TRUE	reported	igd	1.677505728	3.37901E-05	16.02418977
223	11	325386	-0.019706	0.002778	1.36E-12	464642	ieu-b-33	rs9666598	G	C	0.842874	eosinophil cell count || id:ieu-b-33	TRUE	reported	igd	1.893614077	2.8685E-05	13.32857654
224	11	126047425	-0.013748	0.00239	9.08E-09	474233	ieu-b-33	rs520461	G	A	0.2218	eosinophil cell count || id:ieu-b-33	TRUE	reported	igd	1.645863396	2.40865E-05	11.42285432
225	11	128586262	-0.016501	0.002036	5.49E-16	474234	ieu-b-33	rs668248	C	G	0.61554	eosinophil cell count || id:ieu-b-33	TRUE	reported	igd	1.402084271	6.55556E-05	31.09059679
226	11	17299762	0.012908	0.002009	1.37E-10	472644	ieu-b-33	rs214080	G	A	0.579931	eosinophil cell count || id:ieu-b-33	TRUE	reported	igd	1.381169602	4.2555E-05	20.1141478
227	11	61571348	-0.023058	0.002137	4.08E-27	473290	ieu-b-33	rs174548	G	C	0.313571	eosinophil cell count || id:ieu-b-33	TRUE	reported	igd	1.470172133	0.000105893	50.12332713
228	11	108140909	0.024251	0.001994	5.43E-34	474235	ieu-b-33	rs637064	T	C	0.556128	eosinophil cell count || id:ieu-b-33	TRUE	reported	igd	1.373162566	0.000153985	73.03592784
229	11	309127	0.033841	0.002141	3.08E-56	467918	ieu-b-33	rs1059091	G	A	0.321344	eosinophil cell count || id:ieu-b-33	TRUE	reported	igd	1.46454103	0.000232881	108.9939067
230	11	47468569	0.016826	0.002193	1.77E-14	471752	ieu-b-33	rs3824867	G	A	0.712364	eosinophil cell count || id:ieu-b-33	TRUE	reported	igd	1.506244613	5.11383E-05	24.1257084
231	11	76293805	0.043013	0.001984	4.08E-104	474206	ieu-b-33	rs7936434	C	G	0.477743	eosinophil cell count || id:ieu-b-33	TRUE	reported	igd	1.366234318	0.000494604	234.6592917
232	11	95311422	0.016435	0.00263	4.25E-10	472838	ieu-b-33	rs4409785	C	T	0.172343	eosinophil cell count || id:ieu-b-33	TRUE	reported	igd	1.808472605	2.35608E-05	11.14064542
233	11	116648917	0.028842	0.002913	4.39E-23	473776	ieu-b-33	rs964184	C	G	0.866592	eosinophil cell count || id:ieu-b-33	TRUE	reported	igd	2.005058338	4.78435E-05	22.66810761
234	11	128185850	0.02457	0.001984	3.49E-35	474235	ieu-b-33	rs10893844	C	G	0.501551	eosinophil cell count || id:ieu-b-33	TRUE	reported	igd	1.366276094	0.000161696	76.69396668
235	12	56396768	0.026511	0.002094	1.06E-36	474210	ieu-b-33	rs1689510	C	G	0.337746	eosinophil cell count || id:ieu-b-33	TRUE	reported	igd	1.441989279	0.000151207	71.71458782
236	12	96811386	0.01349	0.002018	2.41E-11	472664	ieu-b-33	rs10745763	T	G	0.423316	eosinophil cell count || id:ieu-b-33	TRUE	reported	igd	1.387386374	4.61596E-05	21.81887563
237	12	121414915	-0.016385	0.002079	3.39E-15	473289	ieu-b-33	rs2255531	A	G	0.350975	eosinophil cell count || id:ieu-b-33	TRUE	reported	igd	1.430268898	5.97895E-05	28.29929711
238	12	6491078	-0.011935	0.002064	7.54E-09	473153	ieu-b-33	rs3759332	C	T	0.390595	eosinophil cell count || id:ieu-b-33	TRUE	reported	igd	1.419745471	3.36424E-05	15.91845538
239	12	54712308	0.013811	0.001998	4.92E-12	471745	ieu-b-33	rs10876550	A	G	0.559198	eosinophil cell count || id:ieu-b-33	TRUE	reported	igd	1.372300232	4.99334E-05	23.55690819
240	12	94145120	0.010911	0.001985	3.94E-08	474233	ieu-b-33	rs1471816	A	G	0.503325	eosinophil cell count || id:ieu-b-33	TRUE	reported	igd	1.366961858	3.18542E-05	15.10674472
241	12	46573788	-0.017643	0.002631	2.07E-11	474236	ieu-b-33	rs12581511	G	C	0.173045	eosinophil cell count || id:ieu-b-33	TRUE	reported	igd	1.811832758	2.71381E-05	12.87016323
242	12	68610446	0.013285	0.00242	4.14E-08	474236	ieu-b-33	rs1861489	A	T	0.782181	eosinophil cell count || id:ieu-b-33	TRUE	reported	igd	1.666528041	2.16536E-05	10.26911402
243	12	32143169	-0.02158	0.002388	1.73E-19	474236	ieu-b-33	rs4931002	A	C	0.779279	eosinophil cell count || id:ieu-b-33	TRUE	reported	igd	1.644491306	5.92388E-05	28.09472309
244	12	70611429	-0.011517	0.001981	6.24E-09	474230	ieu-b-33	rs7299446	A	T	0.524295	eosinophil cell count || id:ieu-b-33	TRUE	reported	igd	1.36420296	3.5552E-05	16.86035906
245	12	92518680	-0.022488	0.001989	1.28E-29	473151	ieu-b-33	rs10777378	A	G	0.535724	eosinophil cell count || id:ieu-b-33	TRUE	reported	igd	1.368152991	0.000134394	63.59690287
246	12	111708458	0.080073	0.002035	1.00E-200	470739	ieu-b-33	rs1265564	C	A	0.442517	eosinophil cell count || id:ieu-b-33	TRUE	reported	igd	1.396222087	0.001622762	765.1356548
247	12	4318723	0.022466	0.002142	1.07E-25	471756	ieu-b-33	rs12820863	T	C	0.351578	eosinophil cell count || id:ieu-b-33	TRUE	reported	igd	1.471221906	0.000106317	50.16101766
248	12	6442346	-0.018051	0.002039	8.92E-19	472213	ieu-b-33	rs1800692	G	A	0.58754	eosinophil cell count || id:ieu-b-33	TRUE	reported	igd	1.401155046	8.04414E-05	37.9883517
249	12	9130287	-0.015853	0.001987	1.57E-15	474184	ieu-b-33	rs12827988	G	A	0.456703	eosinophil cell count || id:ieu-b-33	TRUE	reported	igd	1.368268457	6.66164E-05	31.59042381
250	12	57493727	-0.040232	0.003209	5.04E-36	474224	ieu-b-33	rs3024971	G	T	0.107204	eosinophil cell count || id:ieu-b-33	TRUE	reported	igd	2.209843314	6.34474E-05	30.09003942
251	12	123883406	-0.029653	0.003416	4.19E-18	473296	ieu-b-33	rs28532037	A	G	0.906507	eosinophil cell count || id:ieu-b-33	TRUE	reported	igd	2.350088834	2.69866E-05	12.77296404
252	13	31079184	-0.020977	0.002402	2.59E-18	473149	ieu-b-33	rs12861824	C	T	0.275439	eosinophil cell count || id:ieu-b-33	TRUE	reported	igd	1.652235565	6.43388E-05	30.44368644
253	13	40351064	0.024263	0.002058	4.91E-32	474237	ieu-b-33	rs7986796	T	G	0.6277	eosinophil cell count || id:ieu-b-33	TRUE	reported	igd	1.417238977	0.000136987	64.97272491
254	13	74682892	0.017659	0.002629	1.91E-11	474235	ieu-b-33	rs7327960	C	T	0.826621	eosinophil cell count || id:ieu-b-33	TRUE	reported	igd	1.810453554	2.72703E-05	12.93284214
255	13	100270177	0.01341	0.002326	8.43E-09	473153	ieu-b-33	rs34363176	G	C	0.243607	eosinophil cell count || id:ieu-b-33	TRUE	reported	igd	1.5999651	2.58883E-05	12.24939961
256	13	50954721	0.020184	0.002044	5.71E-23	474235	ieu-b-33	rs201798	A	G	0.614944	eosinophil cell count || id:ieu-b-33	TRUE	reported	igd	1.407594927	9.73752E-05	46.18305003
257	13	99855124	0.026326	0.00203	2.05E-38	474234	ieu-b-33	rs2182885	A	G	0.605228	eosinophil cell count || id:ieu-b-33	TRUE	reported	igd	1.397952392	0.000169465	80.37940738
258	13	114956773	-0.017045	0.002079	2.60E-16	473293	ieu-b-33	rs12100034	A	G	0.359122	eosinophil cell count || id:ieu-b-33	TRUE	reported	igd	1.430274942	6.53736E-05	30.94275365
259	13	42945821	-0.018575	0.002496	1.03E-13	474231	ieu-b-33	rs71429414	A	G	0.196207	eosinophil cell count || id:ieu-b-33	TRUE	reported	igd	1.718856224	3.68356E-05	17.46913343
260	13	41246758	0.035528	0.002159	8.04E-61	472835	ieu-b-33	rs17061503	A	G	0.307403	eosinophil cell count || id:ieu-b-33	TRUE	reported	igd	1.484593143	0.000243863	115.3344431
261	14	21431304	-0.0136	0.00235	7.37E-09	474233	ieu-b-33	rs12882281	C	T	0.238599	eosinophil cell count || id:ieu-b-33	TRUE	reported	igd	1.618317565	2.56603E-05	12.16924018
262	14	23589057	0.034771	0.001986	1.50E-68	472835	ieu-b-33	rs2239633	A	G	0.483519	eosinophil cell count || id:ieu-b-33	TRUE	reported	igd	1.365633156	0.000323791	153.1484373
263	14	25438250	0.015879	0.002038	7.00E-15	473294	ieu-b-33	rs7141943	G	A	0.394677	eosinophil cell count || id:ieu-b-33	TRUE	reported	igd	1.402069943	6.12867E-05	29.00826205
264	14	93024616	0.023655	0.002175	1.63E-27	474230	ieu-b-33	rs67856193	G	C	0.308431	eosinophil cell count || id:ieu-b-33	TRUE	reported	igd	1.497799818	0.000106405	50.46558352
265	14	37692864	0.015461	0.002194	1.91E-12	474233	ieu-b-33	rs8012643	T	C	0.286432	eosinophil cell count || id:ieu-b-33	TRUE	reported	igd	1.510888825	4.28053E-05	20.30044555
266	14	94417531	0.06384	0.004108	2.12E-54	472837	ieu-b-33	rs11555542	C	T	0.062749	eosinophil cell count || id:ieu-b-33	TRUE	reported	igd	2.824789964	6.00767E-05	28.40807846
267	14	103190362	-0.016588	0.002198	4.70E-14	474231	ieu-b-33	rs11628569	G	A	0.289982	eosinophil cell count || id:ieu-b-33	TRUE	reported	igd	1.513640216	4.94553E-05	23.45431317
268	14	65520616	0.01556	0.002037	2.28E-14	474233	ieu-b-33	rs7158239	A	G	0.395176	eosinophil cell count || id:ieu-b-33	TRUE	reported	igd	1.402771439	5.88159E-05	27.89397534
269	14	73389048	-0.013183	0.001994	3.95E-11	474230	ieu-b-33	rs12878610	C	T	0.475864	eosinophil cell count || id:ieu-b-33	TRUE	reported	igd	1.373155327	4.59776E-05	21.80485331
270	14	93118229	-0.026091	0.002543	1.17E-24	473026	ieu-b-33	rs117068593	T	C	0.190092	eosinophil cell count || id:ieu-b-33	TRUE	reported	igd	1.748996202	6.85225E-05	32.41501131
271	14	77793207	-0.012123	0.002124	1.17E-08	472834	ieu-b-33	rs7975	A	G	0.324166	eosinophil cell count || id:ieu-b-33	TRUE	reported	igd	1.460524549	3.01884E-05	14.27446874
272	14	35882492	0.02471	0.002087	2.57E-32	472205	ieu-b-33	rs8020739	T	G	0.64383	eosinophil cell count || id:ieu-b-33	TRUE	reported	igd	1.434127421	0.000136153	64.30080784
273	14	52621945	-0.011801	0.002034	6.69E-09	474236	ieu-b-33	rs941616	T	C	0.609564	eosinophil cell count || id:ieu-b-33	TRUE	reported	igd	1.400709932	3.37863E-05	16.02314365
274	14	55871452	0.020574	0.002019	2.31E-24	474234	ieu-b-33	rs6573020	T	C	0.433436	eosinophil cell count || id:ieu-b-33	TRUE	reported	igd	1.390377281	0.000107542	51.00510662
275	14	69297986	-0.019052	0.002417	3.35E-15	470739	ieu-b-33	rs1296535	T	C	0.777485	eosinophil cell count || id:ieu-b-33	TRUE	reported	igd	1.658313899	4.56698E-05	21.49943968
276	14	75975648	0.03822	0.002213	8.80E-67	473155	ieu-b-33	rs175705	G	C	0.718533	eosinophil cell count || id:ieu-b-33	TRUE	reported	igd	1.522240004	0.000254988	120.6789866
277	15	43702964	0.020115	0.002401	5.74E-17	474227	ieu-b-33	rs34212866	G	A	0.220743	eosinophil cell count || id:ieu-b-33	TRUE	reported	igd	1.65342804	5.09175E-05	24.14758393
278	15	63791228	-0.01269	0.002091	1.32E-09	474229	ieu-b-33	rs62011287	G	A	0.344259	eosinophil cell count || id:ieu-b-33	TRUE	reported	igd	1.439952238	3.50651E-05	16.62938595
279	15	80260014	-0.031256	0.002259	1.67E-43	473295	ieu-b-33	rs8026803	C	T	0.260856	eosinophil cell count || id:ieu-b-33	TRUE	reported	igd	1.554111554	0.000155978	73.83463408
280	15	80191343	0.033603	0.002002	3.60E-63	473776	ieu-b-33	rs7257	A	G	0.567153	eosinophil cell count || id:ieu-b-33	TRUE	reported	igd	1.378004392	0.000291957	138.3622384
281	15	61069988	-0.0222	0.002945	4.94E-14	474231	ieu-b-33	rs11071559	T	C	0.13051	eosinophil cell count || id:ieu-b-33	TRUE	reported	igd	2.028057524	2.71947E-05	12.89685172
282	15	86284817	-0.016355	0.002009	4.13E-16	474215	ieu-b-33	rs13511	C	T	0.57742	eosinophil cell count || id:ieu-b-33	TRUE	reported	igd	1.383463101	6.82019E-05	32.34444991
283	15	91181567	0.018867	0.00232	4.42E-16	474237	ieu-b-33	rs6496717	T	C	0.759996	eosinophil cell count || id:ieu-b-33	TRUE	reported	igd	1.59766493	5.08738E-05	24.12735834
284	15	41712807	0.013979	0.001993	2.40E-12	474233	ieu-b-33	rs7173571	C	T	0.526604	eosinophil cell count || id:ieu-b-33	TRUE	reported	igd	1.372471025	5.17231E-05	24.52996778
285	15	67442596	0.02962	0.002337	8.92E-37	473774	ieu-b-33	rs17293632	T	C	0.236264	eosinophil cell count || id:ieu-b-33	TRUE	reported	igd	1.608586147	0.000122364	57.97954538
286	16	79739978	-0.014282	0.002135	2.31E-11	474226	ieu-b-33	rs17689024	C	G	0.314415	eosinophil cell count || id:ieu-b-33	TRUE	reported	igd	1.470247873	4.0681E-05	19.29268595
287	16	2830482	-0.032913	0.002318	1.03E-45	473154	ieu-b-33	rs4280242	T	C	0.754112	eosinophil cell count || id:ieu-b-33	TRUE	reported	igd	1.594463895	0.000158019	74.77872474
288	16	31014247	-0.015808	0.002293	5.63E-12	474232	ieu-b-33	rs72800841	A	G	0.249931	eosinophil cell count || id:ieu-b-33	TRUE	reported	igd	1.579063092	3.75756E-05	17.82015888
289	16	78150341	-0.013751	0.002196	3.94E-10	473290	ieu-b-33	rs3850107	G	C	0.29438	eosinophil cell count || id:ieu-b-33	TRUE	reported	igd	1.510761817	3.4418E-05	16.29019127
290	16	4462897	-0.013036	0.002158	1.59E-09	474235	ieu-b-33	rs11648292	A	C	0.693342	eosinophil cell count || id:ieu-b-33	TRUE	reported	igd	1.486100711	3.27208E-05	15.51779483
291	16	57069650	0.016362	0.002017	5.15E-16	472835	ieu-b-33	rs1684578	T	G	0.415559	eosinophil cell count || id:ieu-b-33	TRUE	reported	igd	1.386949685	6.76013E-05	31.96626287
292	16	20717360	-0.016564	0.002233	1.26E-13	474234	ieu-b-33	rs121564	T	G	0.270023	eosinophil cell count || id:ieu-b-33	TRUE	reported	igd	1.537747631	4.57404E-05	21.6925677
293	16	69838676	0.012096	0.002048	3.59E-09	474235	ieu-b-33	rs8044920	T	C	0.376333	eosinophil cell count || id:ieu-b-33	TRUE	reported	igd	1.410349516	3.45291E-05	16.37539857
294	16	85810647	0.026139	0.002803	1.16E-20	474237	ieu-b-33	rs301162	G	A	0.853049	eosinophil cell count || id:ieu-b-33	TRUE	reported	igd	1.930282241	4.59741E-05	21.80350917
295	16	88558164	0.032179	0.002365	4.13E-42	473293	ieu-b-33	rs17175830	A	G	0.237656	eosinophil cell count || id:ieu-b-33	TRUE	reported	igd	1.627032341	0.000141737	67.09223932
296	16	11169683	-0.047446	0.002071	4.78E-116	472836	ieu-b-33	rs725613	G	T	0.355982	eosinophil cell count || id:ieu-b-33	TRUE	reported	igd	1.42408321	0.000508961	240.7766179
297	16	27349168	0.030168	0.00218	1.70E-43	473258	ieu-b-33	rs3785356	T	C	0.298035	eosinophil cell count || id:ieu-b-33	TRUE	reported	igd	1.499703744	0.000169315	80.14279383
298	16	30068354	-0.029236	0.00202	1.98E-47	474219	ieu-b-33	rs9939774	T	C	0.404524	eosinophil cell count || id:ieu-b-33	TRUE	reported	igd	1.391043927	0.00021281	100.9397719
299	16	48598737	-0.023893	0.002142	7.53E-29	473153	ieu-b-33	rs1120275	G	T	0.3108	eosinophil cell count || id:ieu-b-33	TRUE	reported	igd	1.473398643	0.000112657	53.30964629
300	16	68608511	0.022511	0.002403	7.86E-21	473155	ieu-b-33	rs1170439	C	T	0.779264	eosinophil cell count || id:ieu-b-33	TRUE	reported	igd	1.652933904	6.38067E-05	30.19226452
301	17	7742601	-0.083018	0.00494	2.52E-63	472379	ieu-b-33	rs74480102	A	G	0.042751	eosinophil cell count || id:ieu-b-33	TRUE	reported	igd	3.39525377	4.89329E-05	23.11592321
302	17	8784759	-0.012281	0.002022	1.28E-09	473147	ieu-b-33	rs397187	C	T	0.429693	eosinophil cell count || id:ieu-b-33	TRUE	reported	igd	1.390846483	3.82126E-05	18.08076897
303	17	57800358	0.020575	0.002712	3.45E-14	472838	ieu-b-33	rs11869228	T	C	0.840958	eosinophil cell count || id:ieu-b-33	TRUE	reported	igd	1.864858443	3.25615E-05	15.39673916
304	17	73779198	-0.018335	0.00218	4.33E-17	473295	ieu-b-33	rs8076052	C	A	0.296433	eosinophil cell count || id:ieu-b-33	TRUE	reported	igd	1.499762367	6.23417E-05	29.50774949
305	17	33803592	-0.015201	0.002034	8.21E-14	473122	ieu-b-33	rs58745116	A	G	0.391451	eosinophil cell count || id:ieu-b-33	TRUE	reported	igd	1.399063802	5.62435E-05	26.61141499
306	17	80491743	0.012116	0.00213	1.33E-08	474211	ieu-b-33	rs9894839	C	T	0.63524	eosinophil cell count || id:ieu-b-33	TRUE	reported	igd	1.466781472	3.16201E-05	14.99499286
307	17	17737857	-0.013905	0.002272	9.59E-10	472214	ieu-b-33	rs12941068	A	G	0.285851	eosinophil cell count || id:ieu-b-33	TRUE	reported	igd	1.561269071	3.23851E-05	15.29312019
308	17	37962845	-0.069358	0.005438	3.28E-37	472378	ieu-b-33	rs35689157	A	G	0.034518	eosinophil cell count || id:ieu-b-33	TRUE	reported	igd	3.737524385	2.29533E-05	10.84282997
309	17	44018399	-0.032296	0.002364	1.92E-42	474233	ieu-b-33	rs62061733	G	A	0.229432	eosinophil cell count || id:ieu-b-33	TRUE	reported	igd	1.627958606	0.000139157	66.00184754
310	17	68274205	-0.02299	0.002385	5.82E-22	474234	ieu-b-33	rs180506	A	G	0.776272	eosinophil cell count || id:ieu-b-33	TRUE	reported	igd	1.642421899	6.8057E-05	32.2769998
311	17	7170665	0.013148	0.002031	9.91E-11	474206	ieu-b-33	rs55868524	A	G	0.605887	eosinophil cell count || id:ieu-b-33	TRUE	reported	igd	1.398599748	4.22061E-05	20.01513082
312	17	47398070	0.028459	0.002067	4.18E-43	474232	ieu-b-33	rs9889262	A	T	0.364102	eosinophil cell count || id:ieu-b-33	TRUE	reported	igd	1.423429311	0.000185101	87.79654007
313	17	66016006	0.030422	0.00238	2.27E-37	473295	ieu-b-33	rs62086903	C	T	0.231992	eosinophil cell count || id:ieu-b-33	TRUE	reported	igd	1.637355245	0.000123015	58.22935122
314	17	81081455	0.018123	0.002187	1.21E-16	467691	ieu-b-33	rs9709216	G	T	0.486768	eosinophil cell count || id:ieu-b-33	TRUE	reported	igd	1.495644194	7.33617E-05	34.31297406
315	17	4535314	-0.175565	0.006973	8.11E-140	473775	ieu-b-33	rs34210653	A	G	0.020746	eosinophil cell count || id:ieu-b-33	TRUE	reported	igd	4.799607633	5.43656E-05	25.75835075
316	17	56271060	0.012271	0.002121	7.49E-09	474231	ieu-b-33	rs11079340	C	T	0.321638	eosinophil cell count || id:ieu-b-33	TRUE	reported	igd	1.460614604	3.07998E-05	14.60659476
317	17	64232022	-0.012672	0.002272	2.49E-08	474232	ieu-b-33	rs7215391	T	C	0.257019	eosinophil cell count || id:ieu-b-33	TRUE	reported	igd	1.564601546	2.50528E-05	11.88107278
318	18	20627691	0.016403	0.002057	1.59E-15	474218	ieu-b-33	rs9675999	A	G	0.626697	eosinophil cell count || id:ieu-b-33	TRUE	reported	igd	1.416521951	6.27407E-05	29.75448892
319	18	56219590	0.015482	0.002364	5.99E-11	472833	ieu-b-33	rs8083368	A	G	0.230071	eosinophil cell count || id:ieu-b-33	TRUE	reported	igd	1.625553853	3.21362E-05	15.19546013
320	18	60874413	0.022097	0.002465	3.28E-19	472214	ieu-b-33	rs73963711	T	C	0.210821	eosinophil cell count || id:ieu-b-33	TRUE	reported	igd	1.693894481	5.66257E-05	26.74083243
321	18	46469650	-0.02465	0.003048	6.36E-16	474235	ieu-b-33	rs57633475	G	A	0.121715	eosinophil cell count || id:ieu-b-33	TRUE	reported	igd	2.098996741	2.94863E-05	13.98377608
322	18	60902328	-0.03522	0.00326	3.57E-27	472836	ieu-b-33	rs954954	C	A	0.104889	eosinophil cell count || id:ieu-b-33	TRUE	reported	igd	2.24167613	4.63521E-05	21.91788439
323	18	60920854	-0.122123	0.005948	1.32E-93	473291	ieu-b-33	rs17758695	T	C	0.029555	eosinophil cell count || id:ieu-b-33	TRUE	reported	igd	4.091994892	5.10924E-05	24.18272569
324	18	12773338	-0.014442	0.002242	1.22E-10	471755	ieu-b-33	rs2847266	T	C	0.716855	eosinophil cell count || id:ieu-b-33	TRUE	reported	igd	1.53990477	3.57057E-05	16.84485752
325	18	20621339	-0.014698	0.00241	1.10E-09	472147	ieu-b-33	rs200766223	A	T	0.219114	eosinophil cell count || id:ieu-b-33	TRUE	reported	igd	1.655982183	2.69583E-05	12.72858212
326	18	61356047	0.016264	0.001991	3.30E-16	474232	ieu-b-33	rs9965489	A	G	0.53313	eosinophil cell count || id:ieu-b-33	TRUE	reported	igd	1.371092287	7.00455E-05	33.22001976
327	19	4080516	-0.017201	0.002205	6.41E-15	474205	ieu-b-33	rs350836	T	C	0.709927	eosinophil cell count || id:ieu-b-33	TRUE	reported	igd	1.518419101	5.28537E-05	25.06468915
328	19	16427111	-0.059414	0.00241	4.12E-134	474234	ieu-b-33	rs410867	G	A	0.216683	eosinophil cell count || id:ieu-b-33	TRUE	reported	igd	1.659638062	0.000435054	206.406342
329	19	1079959	-0.045367	0.003441	1.17E-39	472835	ieu-b-33	rs36084354	A	G	0.091843	eosinophil cell count || id:ieu-b-33	TRUE	reported	igd	2.366134788	6.13251E-05	28.99830186
330	19	40219449	0.057634	0.002109	2.22E-164	474234	ieu-b-33	rs412884	C	T	0.672171	eosinophil cell count || id:ieu-b-33	TRUE	reported	igd	1.452355465	0.000694015	329.3526642
331	19	46359794	-0.041676	0.003436	8.07E-34	474234	ieu-b-33	rs76793172	T	C	0.091583	eosinophil cell count || id:ieu-b-33	TRUE	reported	igd	2.366189369	5.16182E-05	24.48028385
332	19	3353622	-0.01354	0.002029	2.60E-11	472213	ieu-b-33	rs34466956	T	C	0.5676	eosinophil cell count || id:ieu-b-33	TRUE	reported	igd	1.394283271	4.62907E-05	21.85997028
333	19	16495287	0.031904	0.00275	4.42E-31	473290	ieu-b-33	rs3786586	G	A	0.154646	eosinophil cell count || id:ieu-b-33	TRUE	reported	igd	1.891892075	7.43541E-05	35.19351478
334	19	3251116	-0.021632	0.00298	4.07E-13	474232	ieu-b-33	rs72987040	A	C	0.126171	eosinophil cell count || id:ieu-b-33	TRUE	reported	igd	2.052162238	2.45011E-05	11.61945141
335	19	45755368	-0.030385	0.002277	1.44E-40	474228	ieu-b-33	rs117955557	T	G	0.256399	eosinophil cell count || id:ieu-b-33	TRUE	reported	igd	1.568038158	0.000143183	67.91083407
336	19	52280983	-0.014448	0.002521	1.02E-08	472828	ieu-b-33	rs2053927	T	G	0.80327	eosinophil cell count || id:ieu-b-33	TRUE	reported	igd	1.733502367	2.19548E-05	10.38100996
337	19	18388250	0.017185	0.002056	6.68E-17	474222	ieu-b-33	rs8113367	G	A	0.632307	eosinophil cell count || id:ieu-b-33	TRUE	reported	igd	1.415839288	6.85038E-05	32.48808554
338	20	2996497	0.011342	0.001987	1.17E-08	473295	ieu-b-33	rs1178016	T	C	0.495413	eosinophil cell count || id:ieu-b-33	TRUE	reported	igd	1.36698524	3.4418E-05	16.29033877
339	20	31163565	-0.016817	0.002348	8.30E-13	474229	ieu-b-33	rs6141755	T	G	0.236009	eosinophil cell count || id:ieu-b-33	TRUE	reported	igd	1.616933455	3.90085E-05	18.49961865
340	20	1552430	-0.013805	0.002397	8.68E-09	470964	ieu-b-33	rs2253427	C	T	0.778112	eosinophil cell count || id:ieu-b-33	TRUE	reported	igd	1.644984801	2.43195E-05	11.45384748
341	20	62694105	0.014569	0.002327	3.91E-10	473153	ieu-b-33	rs73322872	T	C	0.241917	eosinophil cell count || id:ieu-b-33	TRUE	reported	igd	1.600652961	3.03863E-05	14.37775976
342	20	52675648	-0.012081	0.002095	8.31E-09	473148	ieu-b-33	rs290430	T	C	0.344859	eosinophil cell count || id:ieu-b-33	TRUE	reported	igd	1.441061553	3.17576E-05	15.02643683
343	20	10647951	-0.015292	0.002521	1.35E-09	472216	ieu-b-33	rs3790163	G	A	0.792407	eosinophil cell count || id:ieu-b-33	TRUE	reported	igd	1.732380134	2.5635E-05	12.10551264
344	20	42657862	-0.024061	0.002237	5.96E-27	473156	ieu-b-33	rs6103572	C	T	0.729098	eosinophil cell count || id:ieu-b-33	TRUE	reported	igd	1.538750333	9.65871E-05	45.70498865
345	21	36286938	0.0358	0.003291	1.57E-27	474230	ieu-b-33	rs28421324	T	A	0.102092	eosinophil cell count || id:ieu-b-33	TRUE	reported	igd	2.266326069	4.57483E-05	21.69611001
346	21	36398586	-0.104406	0.003874	6.64E-160	474236	ieu-b-33	rs56117721	A	T	0.071639	eosinophil cell count || id:ieu-b-33	TRUE	reported	igd	2.667822161	0.00020372	96.63061247
347	21	45670770	0.017686	0.002236	2.71E-15	472831	ieu-b-33	rs7354779	C	T	0.271434	eosinophil cell count || id:ieu-b-33	TRUE	reported	igd	1.537534149	5.23327E-05	24.7456962
348	21	16438793	0.019382	0.002295	3.23E-17	472836	ieu-b-33	rs2223043	G	A	0.306981	eosinophil cell count || id:ieu-b-33	TRUE	reported	igd	1.578112491	6.41812E-05	30.34900588
349	21	36715761	0.028371	0.002067	8.00E-43	471753	ieu-b-33	rs9979383	T	C	0.629829	eosinophil cell count || id:ieu-b-33	TRUE	reported	igd	1.41970402	0.000186212	87.86226869
350	21	34416187	0.018316	0.001998	5.17E-20	474235	ieu-b-33	rs11088236	T	C	0.453012	eosinophil cell count || id:ieu-b-33	TRUE	reported	igd	1.375917155	8.78202E-05	41.65087338
351	21	44991791	0.012853	0.001994	1.20E-10	473149	ieu-b-33	rs2838317	C	A	0.550072	eosinophil cell count || id:ieu-b-33	TRUE	reported	igd	1.371589391	4.34664E-05	20.56687481
352	21	16931347	0.014907	0.002442	1.06E-09	474235	ieu-b-33	rs11701475	C	T	0.22262	eosinophil cell count || id:ieu-b-33	TRUE	reported	igd	1.681676523	2.71971E-05	12.89812855
353	22	18133500	0.015575	0.001987	4.82E-15	474226	ieu-b-33	rs5747308	C	A	0.504517	eosinophil cell count || id:ieu-b-33	TRUE	reported	igd	1.368329051	6.47753E-05	30.72000175
354	22	41411804	0.016436	0.002027	5.39E-16	474208	ieu-b-33	rs9607764	C	G	0.402023	eosinophil cell count || id:ieu-b-33	TRUE	reported	igd	1.395848187	6.66624E-05	31.61384095
355	22	24624609	-0.026127	0.00216	1.22E-33	474218	ieu-b-33	rs34505104	G	A	0.306171	eosinophil cell count || id:ieu-b-33	TRUE	reported	igd	1.487451344	0.000131081	62.16890021
356	22	31659101	-0.022486	0.001985	1.06E-29	474236	ieu-b-33	rs739427	C	G	0.511723	eosinophil cell count || id:ieu-b-33	TRUE	reported	igd	1.366966182	0.00013522	64.13446682
357	22	41404939	-0.058857	0.00403	2.90E-48	474235	ieu-b-33	rs743002	C	T	0.065649	eosinophil cell count || id:ieu-b-33	TRUE	reported	igd	2.775248315	5.51773E-05	26.1683566
358	22	37311858	-0.029781	0.002681	1.25E-28	473297	ieu-b-33	rs60175411	A	G	0.166741	eosinophil cell count || id:ieu-b-33	TRUE	reported	igd	1.844436423	7.24442E-05	34.28995885
