# Supplementary material for: A Mendelian randomization-based approach to explore the relationship between leukocyte counts and breast cancer risk in European ethnic groups
Source: Sci Rep. 2023 Oct 9;13:16979. doi: 10.1038/s41598-023-44397-9 (PMC10562486; doi:10.1038/s41598-023-44397-9)
Supplement: Supplementary file 5 — Supplementary Information 5. [file 41598_2023_44397_MOESM5_ESM.csv]

	chr.exposure	pos.exposure	beta.exposure	se.exposure	pval.exposure	samplesize.exposure	id.exposure	SNP	effect_allele.exposure	other_allele.exposure	eaf.exposure	exposure	mr_keep.exposure	pval_origin.exposure	data_source.exposure	SD	R2	F
1	1	62103005	0.013418	0.002229	1.78E-09	524922	ieu-b-32	rs12567173	C	T	0.235351	lymphocyte cell count || id:ieu-b-32	TRUE	reported	igd	1.614943958	2.48467E-05	13.0428573
2	1	90174762	0.012709	0.002208	8.86E-09	524920	ieu-b-32	rs1320562	C	G	0.758464	lymphocyte cell count || id:ieu-b-32	TRUE	reported	igd	1.599726095	2.31248E-05	12.13891435
3	1	161685800	-0.016487	0.002129	1.01E-14	524919	ieu-b-32	rs12038019	C	G	0.268002	lymphocyte cell count || id:ieu-b-32	TRUE	reported	igd	1.542488049	4.48247E-05	23.53031228
4	1	198663661	-0.054095	0.004268	8.95E-37	523521	ieu-b-32	rs10494783	A	G	0.051764	lymphocyte cell count || id:ieu-b-32	TRUE	reported	igd	3.088100775	3.01235E-05	15.77070528
5	1	204269242	-0.019043	0.002139	5.73E-19	523522	ieu-b-32	rs4619033	G	A	0.267859	lymphocyte cell count || id:ieu-b-32	TRUE	reported	igd	1.547669603	5.93807E-05	31.08882176
6	1	214405704	0.016574	0.00192	6.32E-18	524921	ieu-b-32	rs12745411	T	G	0.60014	lymphocyte cell count || id:ieu-b-32	TRUE	reported	igd	1.391067495	6.81316E-05	35.76602521
7	1	19981791	0.012992	0.001899	8.15E-12	520691	ieu-b-32	rs2294630	G	A	0.493105	lymphocyte cell count || id:ieu-b-32	TRUE	reported	igd	1.370297926	4.49376E-05	23.39954173
8	1	25241056	-0.017559	0.002016	3.25E-18	522430	ieu-b-32	rs2282718	A	G	0.372092	lymphocyte cell count || id:ieu-b-32	TRUE	reported	igd	1.457151077	6.78526E-05	35.45052354
9	1	101224620	0.034026	0.001914	1.30E-70	523979	ieu-b-32	rs12088882	T	C	0.408499	lymphocyte cell count || id:ieu-b-32	TRUE	reported	igd	1.385475576	0.000291474	152.7704478
10	1	101762529	-0.020825	0.001927	3.37E-27	524906	ieu-b-32	rs10875371	T	C	0.417813	lymphocyte cell count || id:ieu-b-32	TRUE	reported	igd	1.396119147	0.000108243	56.8232927
11	1	150651175	-0.025613	0.001882	3.88E-42	524922	ieu-b-32	rs11800059	T	C	0.509954	lymphocyte cell count || id:ieu-b-32	TRUE	reported	igd	1.363537249	0.000176354	92.58794592
12	1	158530416	0.026783	0.002177	9.70E-35	524922	ieu-b-32	rs12045893	T	C	0.248069	lymphocyte cell count || id:ieu-b-32	TRUE	reported	igd	1.577269177	0.000107569	56.47121483
13	1	247612435	0.012002	0.001924	4.55E-10	524916	ieu-b-32	rs4925547	T	A	0.402366	lymphocyte cell count || id:ieu-b-32	TRUE	reported	igd	1.393958913	3.56528E-05	18.71533077
14	1	1596500	-0.014315	0.002296	4.67E-10	451140	ieu-b-32	rs72634819	T	C	0.263613	lymphocyte cell count || id:ieu-b-32	TRUE	reported	igd	1.542153313	3.34527E-05	15.09226675
15	1	40403370	0.016098	0.002151	7.57E-14	523842	ieu-b-32	rs7529794	T	G	0.26241	lymphocyte cell count || id:ieu-b-32	TRUE	reported	igd	1.556827765	4.13893E-05	21.68226958
16	1	79357360	-0.016113	0.002059	5.22E-15	524462	ieu-b-32	rs2275902	C	G	0.297647	lymphocyte cell count || id:ieu-b-32	TRUE	reported	igd	1.491122625	4.88217E-05	25.60628739
17	1	161572330	0.013152	0.001976	2.94E-11	524913	ieu-b-32	rs71519213	G	C	0.564986	lymphocyte cell count || id:ieu-b-32	TRUE	reported	igd	1.431629387	4.14852E-05	21.77694721
18	1	225941782	-0.026344	0.003018	2.69E-18	524822	ieu-b-32	rs12021809	A	G	0.109842	lymphocyte cell count || id:ieu-b-32	TRUE	reported	igd	2.186378014	2.83909E-05	14.90051114
19	1	26726127	0.012115	0.002012	1.79E-09	523916	ieu-b-32	rs113466616	A	G	0.333144	lymphocyte cell count || id:ieu-b-32	TRUE	reported	igd	1.456326684	3.07485E-05	16.1100406
20	1	28229681	-0.019902	0.00196	3.38E-24	524919	ieu-b-32	rs11247712	T	C	0.368908	lymphocyte cell count || id:ieu-b-32	TRUE	reported	igd	1.420045362	9.14597E-05	48.01314036
21	1	66089782	-0.017362	0.001939	3.67E-19	524461	ieu-b-32	rs6700896	T	C	0.378957	lymphocyte cell count || id:ieu-b-32	TRUE	reported	igd	1.404217588	7.19569E-05	37.74114584
22	1	91500508	-0.02173	0.00279	7.19E-15	524922	ieu-b-32	rs60633358	C	T	0.131836	lymphocyte cell count || id:ieu-b-32	TRUE	reported	igd	2.021396878	2.64534E-05	13.88630393
23	1	101013188	0.015624	0.001901	2.15E-16	524916	ieu-b-32	rs12133917	A	C	0.435692	lymphocyte cell count || id:ieu-b-32	TRUE	reported	igd	1.377295163	6.32785E-05	33.21787473
24	1	197342380	-0.018732	0.002269	1.58E-16	523983	ieu-b-32	rs72740550	A	G	0.222059	lymphocyte cell count || id:ieu-b-32	TRUE	reported	igd	1.642453543	4.49394E-05	23.54844327
25	1	203697870	0.038227	0.00382	1.50E-23	524912	ieu-b-32	rs35993840	C	A	0.070154	lymphocyte cell count || id:ieu-b-32	TRUE	reported	igd	2.767620976	2.48898E-05	13.06520786
26	1	234765256	-0.014327	0.002238	1.58E-10	523519	ieu-b-32	rs533483	A	G	0.244075	lymphocyte cell count || id:ieu-b-32	TRUE	reported	igd	1.619296235	2.88862E-05	15.12283612
27	1	8556545	-0.019326	0.001959	6.31E-23	522837	ieu-b-32	rs7527389	G	A	0.630568	lymphocyte cell count || id:ieu-b-32	TRUE	reported	igd	1.416503308	8.67252E-05	45.34689102
28	1	23574051	-0.014993	0.002166	4.61E-12	524920	ieu-b-32	rs9662343	C	G	0.737197	lymphocyte cell count || id:ieu-b-32	TRUE	reported	igd	1.569296522	3.5368E-05	18.5659748
29	1	24235932	0.023251	0.002746	2.67E-17	523977	ieu-b-32	rs61778219	T	C	0.140899	lymphocyte cell count || id:ieu-b-32	TRUE	reported	igd	1.987726579	3.31247E-05	17.35709602
30	1	39542129	-0.012976	0.002031	1.73E-10	523517	ieu-b-32	rs12142033	A	G	0.332829	lymphocyte cell count || id:ieu-b-32	TRUE	reported	igd	1.46951938	3.46274E-05	18.12856896
31	1	40879952	0.012451	0.002215	1.95E-08	523982	ieu-b-32	rs2294752	G	T	0.238115	lymphocyte cell count || id:ieu-b-32	TRUE	reported	igd	1.603363211	2.18802E-05	11.46502546
32	1	56907720	-0.01934	0.001904	3.26E-24	524920	ieu-b-32	rs4319365	A	G	0.544871	lymphocyte cell count || id:ieu-b-32	TRUE	reported	igd	1.379473951	9.74864E-05	51.1773666
33	1	65431599	-0.016752	0.002089	1.11E-15	524920	ieu-b-32	rs12127284	T	C	0.710139	lymphocyte cell count || id:ieu-b-32	TRUE	reported	igd	1.513508973	5.04344E-05	26.47523624
34	1	67470843	-0.030903	0.002072	2.87E-50	524922	ieu-b-32	rs2755253	T	C	0.70898	lymphocyte cell count || id:ieu-b-32	TRUE	reported	igd	1.501195101	0.000174869	91.80850058
35	1	114303808	-0.053841	0.00313	2.96E-66	524462	ieu-b-32	rs6679677	A	C	0.100262	lymphocyte cell count || id:ieu-b-32	TRUE	reported	igd	2.266738134	0.00010179	53.39032141
36	1	160791892	0.02706	0.001901	6.35E-46	524921	ieu-b-32	rs494091	C	T	0.425556	lymphocyte cell count || id:ieu-b-32	TRUE	reported	igd	1.377301722	0.000188726	99.08458116
37	1	182144119	0.017602	0.001997	1.28E-18	524891	ieu-b-32	rs2489279	G	C	0.333667	lymphocyte cell count || id:ieu-b-32	TRUE	reported	igd	1.446813752	6.58163E-05	34.54851683
38	1	212388607	0.016235	0.001951	9.26E-17	524922	ieu-b-32	rs7548606	G	A	0.625851	lymphocyte cell count || id:ieu-b-32	TRUE	reported	igd	1.413528785	6.1779E-05	32.43103124
39	1	236087992	-0.024767	0.003138	3.12E-15	524922	ieu-b-32	rs4660128	C	T	0.896961	lymphocyte cell count || id:ieu-b-32	TRUE	reported	igd	2.273528102	2.19357E-05	11.5147362
40	2	8563029	0.020437	0.002383	1.04E-17	523841	ieu-b-32	rs7572278	A	T	0.206818	lymphocyte cell count || id:ieu-b-32	TRUE	reported	igd	1.724740596	4.60657E-05	24.13213429
41	2	12878229	0.012278	0.001962	4.03E-10	523982	ieu-b-32	rs35002856	C	G	0.372999	lymphocyte cell count || id:ieu-b-32	TRUE	reported	igd	1.420225111	3.4958E-05	18.31794173
42	2	43464818	-0.067528	0.003634	4.90E-77	523045	ieu-b-32	rs113542380	A	G	0.074926	lymphocyte cell count || id:ieu-b-32	TRUE	reported	igd	2.628176032	9.15162E-05	47.87127926
43	2	54046646	-0.014819	0.002005	1.52E-13	523524	ieu-b-32	rs2542573	C	T	0.330988	lymphocyte cell count || id:ieu-b-32	TRUE	reported	igd	1.450716915	4.62113E-05	24.19377319
44	2	74187420	0.012654	0.001992	2.17E-10	523791	ieu-b-32	rs6546881	T	C	0.657162	lymphocyte cell count || id:ieu-b-32	TRUE	reported	igd	1.441678262	3.47145E-05	18.1836809
45	2	97187605	0.011477	0.002095	4.41E-08	522893	ieu-b-32	rs4907236	T	C	0.283222	lymphocyte cell count || id:ieu-b-32	TRUE	reported	igd	1.514922589	2.33033E-05	12.18537268
46	2	111787853	-0.017162	0.002597	4.05E-11	523982	ieu-b-32	rs1976055	A	C	0.156208	lymphocyte cell count || id:ieu-b-32	TRUE	reported	igd	1.879880027	2.19707E-05	11.51246841
47	2	188315234	-0.021301	0.002079	1.29E-24	522902	ieu-b-32	rs10179705	A	G	0.294374	lymphocyte cell count || id:ieu-b-32	TRUE	reported	igd	1.503365712	8.34017E-05	43.61436833
48	2	204627407	-0.0146	0.002118	5.65E-12	523983	ieu-b-32	rs10932018	A	G	0.729687	lymphocyte cell count || id:ieu-b-32	TRUE	reported	igd	1.533149672	3.57742E-05	18.74568074
49	2	27730940	-0.02397	0.001925	1.44E-35	523520	ieu-b-32	rs1260326	C	T	0.602112	lymphocyte cell count || id:ieu-b-32	TRUE	reported	igd	1.392827628	0.000141909	74.30237497
50	2	62551472	0.013177	0.002022	7.38E-11	480043	ieu-b-32	rs10865331	G	A	0.625008	lymphocyte cell count || id:ieu-b-32	TRUE	reported	igd	1.40094544	4.14694E-05	19.9078594
51	2	103048103	0.026573	0.002252	4.20E-32	523978	ieu-b-32	rs6755786	T	C	0.773393	lymphocyte cell count || id:ieu-b-32	TRUE	reported	igd	1.630140032	9.31397E-05	48.80752112
52	2	113953657	0.020898	0.0019	4.14E-28	523977	ieu-b-32	rs4849169	C	A	0.482168	lymphocyte cell count || id:ieu-b-32	TRUE	reported	igd	1.375338856	0.000115294	60.4182204
53	2	143803847	-0.04895	0.002823	2.79E-67	523983	ieu-b-32	rs73961715	C	T	0.127705	lymphocyte cell count || id:ieu-b-32	TRUE	reported	igd	2.043475695	0.00012784	66.99444326
54	2	162972370	0.013981	0.001942	6.38E-13	523981	ieu-b-32	rs10174056	A	T	0.384429	lymphocyte cell count || id:ieu-b-32	TRUE	reported	igd	1.405746449	4.68152E-05	24.53132374
55	2	202153920	0.031438	0.002125	1.69E-49	523983	ieu-b-32	rs6743068	G	A	0.729732	lymphocyte cell count || id:ieu-b-32	TRUE	reported	igd	1.538216738	0.000164764	86.34752019
56	2	7615061	-0.026133	0.0026	9.83E-24	524919	ieu-b-32	rs6721663	A	G	0.158697	lymphocyte cell count || id:ieu-b-32	TRUE	reported	igd	1.883733644	5.13914E-05	26.97762143
57	2	11344504	0.014557	0.001889	1.35E-14	523981	ieu-b-32	rs17366643	C	T	0.537795	lymphocyte cell count || id:ieu-b-32	TRUE	reported	igd	1.367381588	5.63437E-05	29.52460228
58	2	24188128	0.061557	0.002764	8.71E-110	521154	ieu-b-32	rs55982282	A	G	0.135291	lymphocyte cell count || id:ieu-b-32	TRUE	reported	igd	1.995359148	0.00022268	116.0760844
59	2	85814984	-0.01062	0.001917	3.10E-08	523518	ieu-b-32	rs10206961	T	C	0.418223	lymphocyte cell count || id:ieu-b-32	TRUE	reported	igd	1.387036604	2.85278E-05	14.93516396
60	2	129060871	0.030214	0.003343	1.67E-19	480503	ieu-b-32	rs71420836	T	C	0.097097	lymphocyte cell count || id:ieu-b-32	TRUE	reported	igd	2.317311561	2.98074E-05	14.32292566
61	2	144248905	-0.018195	0.001956	1.49E-20	523980	ieu-b-32	rs34030812	C	T	0.367406	lymphocyte cell count || id:ieu-b-32	TRUE	reported	igd	1.415879213	7.67632E-05	40.22531084
62	2	161317460	-0.039239	0.002357	3.54E-62	523521	ieu-b-32	rs6742799	C	A	0.199766	lymphocyte cell count || id:ieu-b-32	TRUE	reported	igd	1.705401482	0.000169259	88.62517809
63	2	182077535	-0.04727	0.002015	1.30E-121	522903	ieu-b-32	rs11684463	T	A	0.327486	lymphocyte cell count || id:ieu-b-32	TRUE	reported	igd	1.457087449	0.000463579	242.5185054
64	2	182340214	0.010958	0.001903	8.67E-09	523982	ieu-b-32	rs2305591	T	A	0.557343	lymphocyte cell count || id:ieu-b-32	TRUE	reported	igd	1.377517016	3.1224E-05	16.36126209
65	2	227291731	0.026968	0.0024	2.86E-29	523980	ieu-b-32	rs11676298	G	C	0.19074	lymphocyte cell count || id:ieu-b-32	TRUE	reported	igd	1.737275108	7.4391E-05	38.98212371
66	2	234395159	-0.025247	0.003159	1.40E-15	523983	ieu-b-32	rs2276566	C	G	0.100134	lymphocyte cell count || id:ieu-b-32	TRUE	reported	igd	2.286694907	2.19681E-05	11.51112036
67	2	40698811	-0.014843	0.002405	6.98E-10	524921	ieu-b-32	rs11688289	C	T	0.18925	lymphocyte cell count || id:ieu-b-32	TRUE	reported	igd	1.74245694	2.22675E-05	11.68891151
68	2	55327091	0.013124	0.001916	7.76E-12	524918	ieu-b-32	rs2968811	T	A	0.420607	lymphocyte cell count || id:ieu-b-32	TRUE	reported	igd	1.38816547	4.35642E-05	22.86853981
69	2	61286593	-0.013625	0.001975	5.45E-12	481436	ieu-b-32	rs1177268	G	A	0.566052	lymphocyte cell count || id:ieu-b-32	TRUE	reported	igd	1.370365388	4.85651E-05	23.38202529
70	2	111616304	0.030959	0.002089	1.19E-49	523981	ieu-b-32	rs1533298	T	C	0.715263	lymphocyte cell count || id:ieu-b-32	TRUE	reported	igd	1.512154651	0.000170734	89.47652862
71	2	165504565	-0.012472	0.001963	2.17E-10	523981	ieu-b-32	rs12692735	T	G	0.361134	lymphocyte cell count || id:ieu-b-32	TRUE	reported	igd	1.420947621	3.55487E-05	18.62745557
72	2	169703896	-0.011348	0.001933	4.46E-09	522443	ieu-b-32	rs529002	G	T	0.550891	lymphocyte cell count || id:ieu-b-32	TRUE	reported	igd	1.397176625	3.26425E-05	17.054339
73	2	216250263	-0.013906	0.002231	4.69E-10	522356	ieu-b-32	rs11897252	T	C	0.233523	lymphocyte cell count || id:ieu-b-32	TRUE	reported	igd	1.612437404	2.66255E-05	13.90829823
74	2	223982434	0.017849	0.001949	5.49E-20	523979	ieu-b-32	rs1448318	A	G	0.614888	lymphocyte cell count || id:ieu-b-32	TRUE	reported	igd	1.410810814	7.58059E-05	39.72358454
75	2	112238447	-0.071743	0.003963	3.47E-73	516197	ieu-b-32	rs4497886	A	G	0.075265	lymphocyte cell count || id:ieu-b-32	TRUE	reported	igd	2.847290706	8.83763E-05	45.62343487
76	2	182188444	0.034202	0.001899	1.81E-72	523984	ieu-b-32	rs62180255	A	T	0.441013	lymphocyte cell count || id:ieu-b-32	TRUE	reported	igd	1.374624176	0.000305224	159.980515
77	2	232579795	-0.023423	0.002291	1.65E-24	523976	ieu-b-32	rs6755895	C	T	0.230958	lymphocyte cell count || id:ieu-b-32	TRUE	reported	igd	1.658367533	7.08658E-05	37.13445402
78	3	12266804	-0.034408	0.001932	7.22E-71	524914	ieu-b-32	rs1822534	G	A	0.393993	lymphocyte cell count || id:ieu-b-32	TRUE	reported	igd	1.399752333	0.000288544	151.5041167
79	3	27791614	0.019277	0.001744	2.36E-28	524922	ieu-b-32	rs12330493	G	T	0.36489	lymphocyte cell count || id:ieu-b-32	TRUE	reported	igd	1.263554178	0.000107878	56.63332237
80	3	56620172	0.015967	0.00189	3.16E-17	524921	ieu-b-32	rs55938093	T	G	0.530458	lymphocyte cell count || id:ieu-b-32	TRUE	reported	igd	1.369332065	6.77305E-05	35.55545562
81	3	151007262	0.023706	0.002268	1.57E-25	524921	ieu-b-32	rs9864216	A	G	0.776354	lymphocyte cell count || id:ieu-b-32	TRUE	reported	igd	1.643198478	7.22749E-05	37.94120505
82	3	186731157	-0.011822	0.001948	1.32E-09	524918	ieu-b-32	rs10212190	T	A	0.379385	lymphocyte cell count || id:ieu-b-32	TRUE	reported	igd	1.411349862	3.30404E-05	17.34399419
83	3	4745230	-0.0107	0.001916	2.42E-08	524919	ieu-b-32	rs2322830	C	T	0.580473	lymphocyte cell count || id:ieu-b-32	TRUE	reported	igd	1.388166793	2.89372E-05	15.19005669
84	3	27519761	-0.010815	0.001965	3.80E-08	488552	ieu-b-32	rs34423734	A	C	0.266467	lymphocyte cell count || id:ieu-b-32	TRUE	reported	igd	1.373466125	2.42388E-05	11.84212857
85	3	47063910	0.048075	0.002086	1.63E-117	524908	ieu-b-32	rs34850939	A	G	0.346116	lymphocyte cell count || id:ieu-b-32	TRUE	reported	igd	1.511318157	0.000458014	240.5246902
86	3	56848999	0.019885	0.001931	7.68E-25	523833	ieu-b-32	rs6445826	C	T	0.498133	lymphocyte cell count || id:ieu-b-32	TRUE	reported	igd	1.397586513	0.000101218	53.0264917
87	3	71355240	0.108539	0.006203	1.68E-68	523066	ieu-b-32	rs35592432	C	G	0.027317	lymphocyte cell count || id:ieu-b-32	TRUE	reported	igd	4.486214418	3.11061E-05	16.2709999
88	3	108504265	0.015201	0.00199	2.32E-14	523524	ieu-b-32	rs2100139	C	T	0.65839	lymphocyte cell count || id:ieu-b-32	TRUE	reported	igd	1.439863671	5.01355E-05	26.24835416
89	3	136523475	0.022014	0.002037	3.49E-27	524919	ieu-b-32	rs9835571	G	T	0.689834	lymphocyte cell count || id:ieu-b-32	TRUE	reported	igd	1.475832858	9.52121E-05	49.98323308
90	3	14320176	-0.010734	0.00194	3.21E-08	523981	ieu-b-32	rs4685105	G	A	0.414708	lymphocyte cell count || id:ieu-b-32	TRUE	reported	igd	1.404298719	2.83628E-05	14.86193575
91	3	39296881	0.026978	0.002223	7.44E-34	524920	ieu-b-32	rs11706384	T	G	0.235888	lymphocyte cell count || id:ieu-b-32	TRUE	reported	igd	1.610593799	0.000101144	53.09770044
92	3	124435110	-0.01527	0.002298	3.12E-11	523982	ieu-b-32	rs332507	C	T	0.222163	lymphocyte cell count || id:ieu-b-32	TRUE	reported	igd	1.66344409	2.91241E-05	15.2608717
93	3	141133450	0.023776	0.001903	8.91E-36	524918	ieu-b-32	rs1991431	A	G	0.440507	lymphocyte cell count || id:ieu-b-32	TRUE	reported	igd	1.378746811	0.000146584	76.95546826
94	3	182755209	-0.012829	0.002149	2.46E-09	523523	ieu-b-32	rs2270968	G	T	0.738399	lymphocyte cell count || id:ieu-b-32	TRUE	reported	igd	1.55490657	2.62989E-05	13.76838613
95	3	18883999	0.022715	0.003046	9.16E-14	523523	ieu-b-32	rs6808949	C	T	0.11098	lymphocyte cell count || id:ieu-b-32	TRUE	reported	igd	2.203929927	2.09612E-05	10.97385901
96	3	28287735	0.028848	0.002226	2.22E-38	524901	ieu-b-32	rs74280151	T	C	0.174782	lymphocyte cell count || id:ieu-b-32	TRUE	reported	igd	1.612738152	9.22994E-05	48.45235869
97	3	123105119	-0.025903	0.002268	3.52E-30	522837	ieu-b-32	rs62262391	T	C	0.224686	lymphocyte cell count || id:ieu-b-32	TRUE	reported	igd	1.639933385	8.69223E-05	45.44998618
98	3	128210550	0.015222	0.002143	1.26E-12	523974	ieu-b-32	rs11712335	C	T	0.269338	lymphocyte cell count || id:ieu-b-32	TRUE	reported	igd	1.551233017	3.78995E-05	19.85903052
99	3	141660742	-0.013632	0.002139	1.92E-10	523983	ieu-b-32	rs12636926	C	T	0.729623	lymphocyte cell count || id:ieu-b-32	TRUE	reported	igd	1.548350872	3.05829E-05	16.02534791
100	3	153000036	0.013996	0.001909	2.40E-13	524917	ieu-b-32	rs9864087	C	T	0.575539	lymphocyte cell count || id:ieu-b-32	TRUE	reported	igd	1.383092567	5.0032E-05	26.26386466
101	3	159637678	-0.020783	0.002956	2.13E-12	523843	ieu-b-32	rs76830965	A	C	0.116683	lymphocyte cell count || id:ieu-b-32	TRUE	reported	igd	2.139464094	1.94518E-05	10.18986843
102	3	170825920	0.016877	0.002114	1.49E-15	523518	ieu-b-32	rs2291900	A	G	0.29054	lymphocyte cell count || id:ieu-b-32	TRUE	reported	igd	1.529575055	5.01895E-05	26.2763184
103	3	171173627	-0.015346	0.002395	1.54E-10	522443	ieu-b-32	rs1491664	A	G	0.200884	lymphocyte cell count || id:ieu-b-32	TRUE	reported	igd	1.731111235	2.52305E-05	13.18177264
104	3	188094327	-0.013376	0.001918	3.18E-12	523515	ieu-b-32	rs11505019	G	T	0.410932	lymphocyte cell count || id:ieu-b-32	TRUE	reported	igd	1.387756173	4.49771E-05	23.54716233
105	3	196501413	-0.034539	0.001922	4.10E-72	523520	ieu-b-32	rs2089979	G	A	0.414403	lymphocyte cell count || id:ieu-b-32	TRUE	reported	igd	1.390656987	0.000299386	156.7807955
106	4	6893181	0.016369	0.002605	3.40E-10	481439	ieu-b-32	rs12640189	T	C	0.175849	lymphocyte cell count || id:ieu-b-32	TRUE	reported	igd	1.807500232	2.37719E-05	11.44495398
107	4	83547862	-0.024312	0.001766	4.43E-43	523978	ieu-b-32	rs17005891	A	G	0.184405	lymphocyte cell count || id:ieu-b-32	TRUE	reported	igd	1.278342494	0.000108799	57.01417101
108	4	102722182	0.011141	0.002015	3.27E-08	524919	ieu-b-32	rs34499378	A	G	0.329853	lymphocyte cell count || id:ieu-b-32	TRUE	reported	igd	1.459893574	2.5747E-05	13.5153808
109	4	122811172	0.013474	0.001981	1.08E-11	524919	ieu-b-32	rs7672879	A	T	0.352792	lymphocyte cell count || id:ieu-b-32	TRUE	reported	igd	1.435260134	4.02462E-05	21.12674353
110	4	987343	0.011121	0.002015	3.48E-08	473830	ieu-b-32	rs3822030	T	G	0.570762	lymphocyte cell count || id:ieu-b-32	TRUE	reported	igd	1.387031511	3.14991E-05	14.92562881
111	4	55066077	0.014203	0.00224	2.34E-10	524917	ieu-b-32	rs6554158	A	G	0.231214	lymphocyte cell count || id:ieu-b-32	TRUE	reported	igd	1.622905894	2.72285E-05	14.29301656
112	4	57769824	-0.023618	0.002428	2.42E-22	523974	ieu-b-32	rs58408429	C	T	0.186094	lymphocyte cell count || id:ieu-b-32	TRUE	reported	igd	1.757533255	5.47036E-05	28.6647124
113	4	90220659	0.021141	0.002045	5.05E-25	523843	ieu-b-32	rs1431545	T	C	0.653307	lymphocyte cell count || id:ieu-b-32	TRUE	reported	igd	1.480109632	9.24178E-05	48.41671147
114	4	106066982	0.02523	0.001961	7.87E-38	524918	ieu-b-32	rs7661349	C	T	0.63683	lymphocyte cell count || id:ieu-b-32	TRUE	reported	igd	1.420768522	0.000145865	76.57808255
115	4	143326714	-0.012466	0.002023	7.36E-10	481440	ieu-b-32	rs7696969	G	T	0.619889	lymphocyte cell count || id:ieu-b-32	TRUE	reported	igd	1.403676302	3.71685E-05	17.8949785
116	4	40301624	0.015158	0.002212	7.51E-12	523840	ieu-b-32	rs73142294	T	C	0.247603	lymphocyte cell count || id:ieu-b-32	TRUE	reported	igd	1.600974636	3.34001E-05	17.49682955
117	4	72608364	-0.013672	0.002079	4.98E-11	524916	ieu-b-32	rs2282680	T	C	0.289428	lymphocyte cell count || id:ieu-b-32	TRUE	reported	igd	1.506258098	3.38878E-05	17.78880658
118	4	103554722	0.036884	0.001892	1.45E-84	524922	ieu-b-32	rs5026470	G	A	0.517317	lymphocyte cell count || id:ieu-b-32	TRUE	reported	igd	1.370782399	0.000361566	189.861939
119	4	110838126	-0.019569	0.001926	3.20E-24	524919	ieu-b-32	rs2298979	A	G	0.405953	lymphocyte cell count || id:ieu-b-32	TRUE	reported	igd	1.395411922	9.48547E-05	49.79558065
120	4	123681156	0.019206	0.001951	7.84E-23	524919	ieu-b-32	rs309375	A	C	0.574699	lymphocyte cell count || id:ieu-b-32	TRUE	reported	igd	1.413524746	9.02472E-05	47.3765784
121	4	38109847	0.029335	0.002022	1.19E-47	523521	ieu-b-32	rs1344603	C	T	0.67571	lymphocyte cell count || id:ieu-b-32	TRUE	reported	igd	1.463013066	0.000176197	92.25898033
122	4	38292186	0.017943	0.002737	5.70E-11	524921	ieu-b-32	rs4833031	C	T	0.139012	lymphocyte cell count || id:ieu-b-32	TRUE	reported	igd	1.982995694	1.95986E-05	10.28790067
123	4	38366090	0.066249	0.002022	1.00E-200	523520	ieu-b-32	rs13133642	C	T	0.680761	lymphocyte cell count || id:ieu-b-32	TRUE	reported	igd	1.463011669	0.000891258	467.0060845
124	4	80898027	-0.016333	0.001366	6.33E-33	523843	ieu-b-32	rs10027415	T	C	0.529463	lymphocyte cell count || id:ieu-b-32	TRUE	reported	igd	0.988669808	0.000135984	71.24383999
125	4	38602467	0.045686	0.002118	3.64E-103	524917	ieu-b-32	rs13105987	A	G	0.274165	lymphocyte cell count || id:ieu-b-32	TRUE	reported	igd	1.534515483	0.00035278	185.2447274
126	4	153005716	0.014209	0.001906	9.33E-14	522443	ieu-b-32	rs4696314	C	T	0.515076	lymphocyte cell count || id:ieu-b-32	TRUE	reported	igd	1.377660966	5.31395E-05	27.76371905
127	5	16625591	0.014977	0.002097	9.50E-13	524922	ieu-b-32	rs419470	G	A	0.716626	lymphocyte cell count || id:ieu-b-32	TRUE	reported	igd	1.519307976	3.94676E-05	20.71814374
128	5	52073844	0.018994	0.002326	3.34E-16	523835	ieu-b-32	rs369540605	G	A	0.208159	lymphocyte cell count || id:ieu-b-32	TRUE	reported	igd	1.683476144	4.19645E-05	21.98331521
129	5	54879845	-0.014333	0.002031	1.75E-12	524920	ieu-b-32	rs28710104	G	A	0.683305	lymphocyte cell count || id:ieu-b-32	TRUE	reported	igd	1.471487182	4.10627E-05	21.55541234
130	5	127538116	0.019773	0.002179	1.21E-19	524923	ieu-b-32	rs251391	T	C	0.747429	lymphocyte cell count || id:ieu-b-32	TRUE	reported	igd	1.578719711	5.92268E-05	31.09124864
131	5	172675594	0.011343	0.002075	4.74E-08	523841	ieu-b-32	rs2161118	C	T	0.327972	lymphocyte cell count || id:ieu-b-32	TRUE	reported	igd	1.501819865	2.51463E-05	13.17295042
132	5	34654477	0.011801	0.001899	5.30E-10	523520	ieu-b-32	rs464609	A	G	0.544347	lymphocyte cell count || id:ieu-b-32	TRUE	reported	igd	1.37401541	3.65927E-05	19.15763911
133	5	110517419	-0.034471	0.003887	7.79E-19	524922	ieu-b-32	rs78270096	A	G	0.070435	lymphocyte cell count || id:ieu-b-32	TRUE	reported	igd	2.816189845	1.96192E-05	10.29873367
134	5	118530823	-0.010384	0.001894	4.31E-08	524918	ieu-b-32	rs3992621	C	T	0.535606	lymphocyte cell count || id:ieu-b-32	TRUE	reported	igd	1.372226201	2.84866E-05	14.95347592
135	5	131596419	-0.022827	0.001907	5.52E-33	523841	ieu-b-32	rs10076701	C	T	0.55724	lymphocyte cell count || id:ieu-b-32	TRUE	reported	igd	1.380226738	0.00013497	70.71212883
136	5	150546885	0.015352	0.001911	1.00E-15	524917	ieu-b-32	rs444613	G	A	0.42489	lymphocyte cell count || id:ieu-b-32	TRUE	reported	igd	1.38454159	6.00863E-05	31.54208627
137	5	157969475	-0.029726	0.002177	2.15E-42	523521	ieu-b-32	rs17055818	C	T	0.252258	lymphocyte cell count || id:ieu-b-32	TRUE	reported	igd	1.57516293	0.000134353	70.34601522
138	5	158375669	-0.030462	0.003183	1.15E-21	524920	ieu-b-32	rs55977949	A	G	0.097555	lymphocyte cell count || id:ieu-b-32	TRUE	reported	igd	2.306126884	3.07221E-05	16.12707146
139	5	176673068	0.024419	0.002519	3.44E-22	524910	ieu-b-32	rs4976642	A	T	0.831367	lymphocyte cell count || id:ieu-b-32	TRUE	reported	igd	1.82503245	5.01972E-05	26.35025999
140	5	57527886	-0.013889	0.001996	3.57E-12	524922	ieu-b-32	rs2910580	A	T	0.659076	lymphocyte cell count || id:ieu-b-32	TRUE	reported	igd	1.44613196	4.14524E-05	21.76007051
141	5	67509801	-0.017302	0.001922	2.39E-19	524921	ieu-b-32	rs251398	C	T	0.446922	lymphocyte cell count || id:ieu-b-32	TRUE	reported	igd	1.392516523	7.63203E-05	40.06502829
142	5	118695579	-0.031522	0.002348	4.72E-41	524918	ieu-b-32	rs73239280	A	G	0.203256	lymphocyte cell count || id:ieu-b-32	TRUE	reported	igd	1.701154762	0.000111207	58.38081597
143	5	124377841	-0.012247	0.001914	1.61E-10	523981	ieu-b-32	rs58265751	C	T	0.52078	lymphocyte cell count || id:ieu-b-32	TRUE	reported	igd	1.38547822	3.90013E-05	20.43666741
144	5	173207353	-0.021106	0.002273	1.69E-20	523984	ieu-b-32	rs360017	G	A	0.775253	lymphocyte cell count || id:ieu-b-32	TRUE	reported	igd	1.64535058	5.73406E-05	30.04717154
145	5	35859863	0.054358	0.002147	2.40E-141	524921	ieu-b-32	rs11567701	T	G	0.261577	lymphocyte cell count || id:ieu-b-32	TRUE	reported	igd	1.555532245	0.000471741	247.7427098
146	5	72418309	-0.015416	0.002196	2.32E-12	524921	ieu-b-32	rs678393	G	T	0.261711	lymphocyte cell count || id:ieu-b-32	TRUE	reported	igd	1.591033447	3.62797E-05	19.04457142
147	5	72984460	0.010487	0.001905	3.80E-08	524919	ieu-b-32	rs6874316	A	T	0.464599	lymphocyte cell count || id:ieu-b-32	TRUE	reported	igd	1.38019715	2.87215E-05	15.07685782
148	5	88120416	0.011965	0.002045	5.00E-09	524920	ieu-b-32	rs304154	C	T	0.307959	lymphocyte cell count || id:ieu-b-32	TRUE	reported	igd	1.481630373	2.77972E-05	14.59163375
149	5	100148462	0.014003	0.001946	6.49E-13	523841	ieu-b-32	rs2548256	T	G	0.62009	lymphocyte cell count || id:ieu-b-32	TRUE	reported	igd	1.408453714	4.65717E-05	24.39723012
150	5	179244302	-0.01661	0.002601	1.75E-10	524923	ieu-b-32	rs11742873	T	C	0.837406	lymphocyte cell count || id:ieu-b-32	TRUE	reported	igd	1.884465337	2.1156E-05	11.10546309
151	5	52272953	0.012404	0.002022	8.79E-10	524919	ieu-b-32	rs246524	C	G	0.318481	lymphocyte cell count || id:ieu-b-32	TRUE	reported	igd	1.464965164	3.11215E-05	16.33670873
152	5	88710112	-0.010997	0.00189	6.05E-09	524920	ieu-b-32	rs247557	G	T	0.52424	lymphocyte cell count || id:ieu-b-32	TRUE	reported	igd	1.369330761	3.21721E-05	16.8882728
153	5	156399950	-0.014216	0.001962	4.42E-13	524919	ieu-b-32	rs11134475	G	A	0.635835	lymphocyte cell count || id:ieu-b-32	TRUE	reported	igd	1.421494388	4.63167E-05	24.3135242
154	6	410417	0.024519	0.001898	3.97E-38	521152	ieu-b-32	rs1050979	G	A	0.525212	lymphocyte cell count || id:ieu-b-32	TRUE	reported	igd	1.370182488	0.000159703	83.24250826
155	6	31236115	0.075987	0.001929	1.00E-200	523844	ieu-b-32	rs2853951	T	C	0.597093	lymphocyte cell count || id:ieu-b-32	TRUE	reported	igd	1.396153645	0.001425243	747.6678203
156	6	32528371	-0.04912	0.003681	1.38E-40	442543	ieu-b-32	rs71536554	C	T	0.154307	lymphocyte cell count || id:ieu-b-32	TRUE	reported	igd	2.448744961	0.000105017	46.4790335
157	6	35625705	0.017001	0.002074	2.58E-16	524918	ieu-b-32	rs6929523	G	A	0.707092	lymphocyte cell count || id:ieu-b-32	TRUE	reported	igd	1.502638406	5.30246E-05	27.83491873
158	6	42024634	0.034829	0.002856	3.60E-34	524922	ieu-b-32	rs74526869	A	G	0.125385	lymphocyte cell count || id:ieu-b-32	TRUE	reported	igd	2.069214869	6.21389E-05	32.61996107
159	6	44767072	0.01184	0.001892	3.99E-10	523516	ieu-b-32	rs12190136	A	G	0.526092	lymphocyte cell count || id:ieu-b-32	TRUE	reported	igd	1.368945353	3.73007E-05	19.52816405
160	6	135048564	0.016613	0.002328	9.93E-13	524921	ieu-b-32	rs2327531	G	A	0.20699	lymphocyte cell count || id:ieu-b-32	TRUE	reported	igd	1.686669337	3.18489E-05	16.71861818
161	6	151908076	0.012563	0.002081	1.61E-09	523507	ieu-b-32	rs4869745	T	C	0.28937	lymphocyte cell count || id:ieu-b-32	TRUE	reported	igd	1.505682237	2.86317E-05	14.9892662
162	6	153043035	0.020604	0.002451	4.45E-17	523514	ieu-b-32	rs17710008	A	G	0.18168	lymphocyte cell count || id:ieu-b-32	TRUE	reported	igd	1.773403092	4.01373E-05	21.01321553
163	6	22316185	0.030433	0.003456	1.38E-18	524919	ieu-b-32	rs75628831	A	G	0.085709	lymphocyte cell count || id:ieu-b-32	TRUE	reported	igd	2.50391672	2.31521E-05	12.15321926
164	6	31322402	-0.028563	0.001961	5.38E-48	523837	ieu-b-32	rs2442718	T	C	0.369727	lymphocyte cell count || id:ieu-b-32	TRUE	reported	igd	1.419304824	0.000188754	98.89461461
165	6	108053364	0.037387	0.002688	6.06E-44	480503	ieu-b-32	rs12526696	A	G	0.160592	lymphocyte cell count || id:ieu-b-32	TRUE	reported	igd	1.863276541	0.000108546	52.16209784
166	6	122720806	0.026814	0.001896	2.23E-45	524911	ieu-b-32	rs6926219	A	G	0.547273	lymphocyte cell count || id:ieu-b-32	TRUE	reported	igd	1.373666066	0.000188813	99.12822086
167	6	127388186	-0.013808	0.001948	1.40E-12	524921	ieu-b-32	rs9375486	T	C	0.379599	lymphocyte cell count || id:ieu-b-32	TRUE	reported	igd	1.411353896	4.50835E-05	23.66623221
168	6	6902939	0.0234	0.002021	5.74E-31	522902	ieu-b-32	rs9328393	A	C	0.668424	lymphocyte cell count || id:ieu-b-32	TRUE	reported	igd	1.461424773	0.000113643	59.43084469
169	6	14734463	0.017946	0.002675	2.03E-11	523982	ieu-b-32	rs62389639	G	A	0.165938	lymphocyte cell count || id:ieu-b-32	TRUE	reported	igd	1.936341576	2.37764E-05	12.45863908
170	6	29748690	-0.04235	0.002028	9.76E-97	522432	ieu-b-32	rs1611236	A	G	0.322933	lymphocyte cell count || id:ieu-b-32	TRUE	reported	igd	1.465827401	0.000365019	190.7664025
171	6	35305537	-0.04939	0.003516	8.70E-45	523065	ieu-b-32	rs7757316	G	A	0.078773	lymphocyte cell count || id:ieu-b-32	TRUE	reported	igd	2.542884865	5.47518E-05	28.64022841
172	6	11753146	-0.010721	0.001911	2.07E-08	524922	ieu-b-32	rs2294421	C	T	0.431921	lymphocyte cell count || id:ieu-b-32	TRUE	reported	igd	1.384548184	2.94237E-05	15.44555053
173	6	26593471	0.012354	0.001912	1.07E-10	522436	ieu-b-32	rs4368798	G	A	0.426501	lymphocyte cell count || id:ieu-b-32	TRUE	reported	igd	1.381988521	3.90921E-05	20.42384227
174	6	31216329	-0.050449	0.001903	8.67E-155	523842	ieu-b-32	rs3134754	G	A	0.445616	lymphocyte cell count || id:ieu-b-32	TRUE	reported	igd	1.377332978	0.00066287	347.4684086
175	6	90976768	-0.033322	0.002481	4.24E-41	524918	ieu-b-32	rs72928038	A	G	0.176926	lymphocyte cell count || id:ieu-b-32	TRUE	reported	igd	1.797514892	0.000100087	52.54252552
176	6	109709175	-0.014087	0.002146	5.37E-11	481440	ieu-b-32	rs13199519	A	G	0.298486	lymphocyte cell count || id:ieu-b-32	TRUE	reported	igd	1.489020932	3.74823E-05	18.04605899
177	6	170586082	-0.014956	0.001984	5.04E-14	480499	ieu-b-32	rs2273215	A	G	0.458202	lymphocyte cell count || id:ieu-b-32	TRUE	reported	igd	1.375269818	5.87191E-05	28.21601292
178	6	10534811	-0.012859	0.001892	1.11E-11	521007	ieu-b-32	rs6911448	C	G	0.510545	lymphocyte cell count || id:ieu-b-32	TRUE	reported	igd	1.365661013	4.43104E-05	23.08694657
179	6	15341375	0.015021	0.001969	2.51E-14	522089	ieu-b-32	rs707833	A	G	0.636292	lymphocyte cell count || id:ieu-b-32	TRUE	reported	igd	1.422715253	5.15942E-05	26.93806003
180	6	23443234	0.0123	0.002075	3.18E-09	524919	ieu-b-32	rs1291414	T	C	0.297616	lymphocyte cell count || id:ieu-b-32	TRUE	reported	igd	1.50336435	2.79861E-05	14.69079848
181	6	24806070	-0.023977	0.001895	1.15E-36	522445	ieu-b-32	rs1132352	C	A	0.538949	lymphocyte cell count || id:ieu-b-32	TRUE	reported	igd	1.369712764	0.000152285	79.5723843
182	6	41168337	-0.010808	0.001969	4.15E-08	523520	ieu-b-32	rs4714431	C	A	0.371057	lymphocyte cell count || id:ieu-b-32	TRUE	reported	igd	1.424663688	2.68626E-05	14.06342688
183	6	53136516	0.019028	0.002069	3.84E-20	524919	ieu-b-32	rs2294861	T	C	0.294117	lymphocyte cell count || id:ieu-b-32	TRUE	reported	igd	1.499017273	6.69046E-05	35.12170192
184	6	135418916	-0.04014	0.00215	9.81E-78	524458	ieu-b-32	rs7776054	G	A	0.260832	lymphocyte cell count || id:ieu-b-32	TRUE	reported	igd	1.557018659	0.000256272	134.4378308
185	7	116200092	0.02939	0.003092	2.15E-21	523521	ieu-b-32	rs9920	C	T	0.104682	lymphocyte cell count || id:ieu-b-32	TRUE	reported	igd	2.237208903	3.23493E-05	16.93604172
186	7	129513820	-0.012631	0.001955	1.08E-10	524921	ieu-b-32	rs2727487	C	A	0.629239	lymphocyte cell count || id:ieu-b-32	TRUE	reported	igd	1.416425496	3.71046E-05	19.47762856
187	7	138741586	-0.0177	0.001909	1.97E-20	523981	ieu-b-32	rs62485905	T	C	0.551492	lymphocyte cell count || id:ieu-b-32	TRUE	reported	igd	1.381858894	8.11631E-05	42.53120377
188	7	6524843	0.028115	0.002154	6.95E-39	523659	ieu-b-32	rs2347784	G	C	0.268157	lymphocyte cell count || id:ieu-b-32	TRUE	reported	igd	1.558726737	0.000127695	66.87682351
189	7	18224597	-0.01345	0.002312	6.13E-09	523520	ieu-b-32	rs17138740	G	A	0.214538	lymphocyte cell count || id:ieu-b-32	TRUE	reported	igd	1.672840247	2.17869E-05	11.40607215
190	7	28160113	-0.024414	0.002347	2.63E-25	523916	ieu-b-32	rs9648346	G	C	0.203178	lymphocyte cell count || id:ieu-b-32	TRUE	reported	igd	1.698806525	6.68741E-05	35.03862704
191	7	92471518	0.021153	0.002584	2.86E-16	524920	ieu-b-32	rs10230506	A	T	0.1609	lymphocyte cell count || id:ieu-b-32	TRUE	reported	igd	1.87214322	3.44719E-05	18.09555874
192	7	97919338	0.012114	0.001896	1.71E-10	524918	ieu-b-32	rs7790229	A	G	0.492994	lymphocyte cell count || id:ieu-b-32	TRUE	reported	igd	1.373675225	3.88769E-05	20.40790531
193	7	99256844	0.037325	0.003773	4.75E-23	524914	ieu-b-32	rs7780328	G	A	0.06709	lymphocyte cell count || id:ieu-b-32	TRUE	reported	igd	2.733574303	2.33381E-05	12.250732
194	7	150294476	0.024676	0.00227	1.73E-27	524922	ieu-b-32	rs35114152	G	A	0.225583	lymphocyte cell count || id:ieu-b-32	TRUE	reported	igd	1.644649073	7.86528E-05	41.28968366
195	7	2761153	-0.013338	0.00193	4.97E-12	524905	ieu-b-32	rs10480003	G	A	0.44679	lymphocyte cell count || id:ieu-b-32	TRUE	reported	igd	1.398291327	4.4979E-05	23.61066122
196	7	22740513	-0.026515	0.002334	6.95E-30	524919	ieu-b-32	rs35345753	G	C	0.207147	lymphocyte cell count || id:ieu-b-32	TRUE	reported	igd	1.691013202	8.07589E-05	42.39516178
197	7	23634985	0.013147	0.002162	1.22E-09	524921	ieu-b-32	rs35121828	A	G	0.258961	lymphocyte cell count || id:ieu-b-32	TRUE	reported	igd	1.56639996	2.70367E-05	14.19245278
198	7	45009341	0.044361	0.002643	3.56E-63	524463	ieu-b-32	rs3735485	G	A	0.844816	lymphocyte cell count || id:ieu-b-32	TRUE	reported	igd	1.914055783	0.000140842	73.87660208
199	7	55147478	-0.015883	0.002483	1.65E-10	523513	ieu-b-32	rs10245472	A	G	0.176635	lymphocyte cell count || id:ieu-b-32	TRUE	reported	igd	1.796554742	2.27344E-05	11.90197428
200	7	56036024	-0.019182	0.002008	1.35E-21	523832	ieu-b-32	rs10237524	A	G	0.330226	lymphocyte cell count || id:ieu-b-32	TRUE	reported	igd	1.453314883	7.70616E-05	40.37027532
201	7	70113409	-0.017869	0.002085	1.10E-17	523522	ieu-b-32	rs4718976	C	T	0.694537	lymphocyte cell count || id:ieu-b-32	TRUE	reported	igd	1.508598	5.95302E-05	31.16711257
202	7	3157702	-0.022276	0.001916	3.36E-31	523522	ieu-b-32	rs6955702	G	A	0.522122	lymphocyte cell count || id:ieu-b-32	TRUE	reported	igd	1.386318354	0.000128845	67.46161536
203	7	5569327	0.014205	0.002044	3.78E-12	524917	ieu-b-32	rs2908425	A	G	0.332187	lymphocyte cell count || id:ieu-b-32	TRUE	reported	igd	1.480901628	4.08223E-05	21.42911645
204	7	36084529	0.013802	0.001953	1.63E-12	523521	ieu-b-32	rs2710804	C	T	0.376124	lymphocyte cell count || id:ieu-b-32	TRUE	reported	igd	1.413088288	4.47718E-05	23.43994918
205	7	37385357	0.018708	0.002471	3.91E-14	524908	ieu-b-32	rs6966893	A	G	0.178557	lymphocyte cell count || id:ieu-b-32	TRUE	reported	igd	1.790252716	3.20339E-05	16.81534564
206	7	74360784	0.01416	0.002205	1.40E-10	480314	ieu-b-32	rs1637366	G	C	0.289361	lymphocyte cell count || id:ieu-b-32	TRUE	reported	igd	1.528168406	3.53104E-05	16.96062595
207	7	128581835	-0.010761	0.001911	1.84E-08	523522	ieu-b-32	rs11761199	G	A	0.45427	lymphocyte cell count || id:ieu-b-32	TRUE	reported	igd	1.382700613	3.00311E-05	15.7223389
208	7	130749033	-0.022186	0.002331	1.85E-21	524896	ieu-b-32	rs7802739	T	C	0.793015	lymphocyte cell count || id:ieu-b-32	TRUE	reported	igd	1.688802663	5.66566E-05	29.74039233
209	7	156636308	-0.012848	0.001907	1.68E-11	524920	ieu-b-32	rs6967605	G	C	0.426572	lymphocyte cell count || id:ieu-b-32	TRUE	reported	igd	1.381647492	4.23036E-05	22.20688399
210	8	61386533	0.015461	0.001959	3.08E-15	523984	ieu-b-32	rs7839516	C	T	0.369365	lymphocyte cell count || id:ieu-b-32	TRUE	reported	igd	1.418056219	5.53799E-05	29.0196713
211	8	79572222	-0.050249	0.002188	1.08E-116	523840	ieu-b-32	rs1384804	A	C	0.748054	lymphocyte cell count || id:ieu-b-32	TRUE	reported	igd	1.583604206	0.000379518	198.8812403
212	8	101139413	0.010777	0.001898	1.39E-08	524918	ieu-b-32	rs2453628	A	G	0.52576	lymphocyte cell count || id:ieu-b-32	TRUE	reported	igd	1.37512425	3.06286E-05	16.07795157
213	8	102471269	0.0146	0.001909	2.15E-14	522903	ieu-b-32	rs1264593	T	G	0.494948	lymphocyte cell count || id:ieu-b-32	TRUE	reported	igd	1.380436695	5.5924E-05	29.24436168
214	8	105807849	-0.01113	0.001936	9.21E-09	524918	ieu-b-32	rs17180155	C	T	0.394048	lymphocyte cell count || id:ieu-b-32	TRUE	reported	igd	1.402655715	3.00681E-05	15.78368384
215	8	130986984	0.012837	0.001975	8.36E-11	524737	ieu-b-32	rs10107362	G	C	0.360574	lymphocyte cell count || id:ieu-b-32	TRUE	reported	igd	1.430664971	3.7125E-05	19.48148442
216	8	11657838	0.013969	0.002332	2.15E-09	524838	ieu-b-32	rs13276352	C	T	0.208845	lymphocyte cell count || id:ieu-b-32	TRUE	reported	igd	1.689433813	2.25925E-05	11.85761525
217	8	126507308	-0.01534	0.002067	1.21E-13	522903	ieu-b-32	rs2980888	C	T	0.697079	lymphocyte cell count || id:ieu-b-32	TRUE	reported	igd	1.494689705	4.44826E-05	23.26102247
218	8	18702471	-0.01282	0.001906	1.79E-11	523981	ieu-b-32	rs6586777	A	C	0.437803	lymphocyte cell count || id:ieu-b-32	TRUE	reported	igd	1.379687298	4.25023E-05	22.27123557
219	8	22785768	0.01668	0.001987	4.95E-17	524918	ieu-b-32	rs1533065	T	C	0.345231	lymphocyte cell count || id:ieu-b-32	TRUE	reported	igd	1.43960584	6.06922E-05	31.86023349
220	8	30242076	-0.017087	0.00222	1.46E-14	523965	ieu-b-32	rs113142693	C	T	0.247465	lymphocyte cell count || id:ieu-b-32	TRUE	reported	igd	1.606956473	4.21108E-05	22.06545076
221	8	41630447	0.026819	0.002264	2.47E-32	524917	ieu-b-32	rs4737010	A	G	0.228863	lymphocyte cell count || id:ieu-b-32	TRUE	reported	igd	1.640294171	9.4358E-05	49.53461201
222	8	68813188	-0.011147	0.00193	7.87E-09	524920	ieu-b-32	rs12542907	G	C	0.39893	lymphocyte cell count || id:ieu-b-32	TRUE	reported	igd	1.398311306	3.04761E-05	15.99796383
223	8	119886923	-0.013407	0.001901	1.84E-12	523978	ieu-b-32	rs2055101	T	C	0.527164	lymphocyte cell count || id:ieu-b-32	TRUE	reported	igd	1.376064032	4.7323E-05	24.79728623
224	8	129002419	-0.025338	0.001992	5.05E-37	523982	ieu-b-32	rs10956401	A	G	0.345058	lymphocyte cell count || id:ieu-b-32	TRUE	reported	igd	1.441941091	0.000139564	73.13914719
225	8	10647044	0.02245	0.002348	1.25E-21	521983	ieu-b-32	rs28588745	T	A	0.205718	lymphocyte cell count || id:ieu-b-32	TRUE	reported	igd	1.69639222	5.72344E-05	29.87698084
226	8	40028306	-0.013245	0.001916	4.97E-12	523516	ieu-b-32	rs2980821	A	C	0.425051	lymphocyte cell count || id:ieu-b-32	TRUE	reported	igd	1.38631041	4.46152E-05	23.35774937
227	8	56760360	-0.011887	0.002052	7.10E-09	524880	ieu-b-32	rs13262073	G	C	0.687591	lymphocyte cell count || id:ieu-b-32	TRUE	reported	igd	1.486645323	2.74671E-05	14.41729559
228	8	72909349	-0.018902	0.002227	2.26E-17	524920	ieu-b-32	rs10109370	A	C	0.238495	lymphocyte cell count || id:ieu-b-32	TRUE	reported	igd	1.613491854	4.98499E-05	26.16839655
229	8	101484638	-0.018992	0.001926	6.56E-23	523838	ieu-b-32	rs881492	G	C	0.467464	lymphocyte cell count || id:ieu-b-32	TRUE	reported	igd	1.39397435	9.24185E-05	48.41661877
230	8	142217115	-0.022001	0.002012	8.50E-28	481435	ieu-b-32	rs7007986	A	G	0.601181	lymphocyte cell count || id:ieu-b-32	TRUE	reported	igd	1.396036606	0.000119097	57.34425223
231	9	20802452	0.010844	0.001958	3.12E-08	523980	ieu-b-32	rs6475476	G	A	0.373093	lymphocyte cell count || id:ieu-b-32	TRUE	reported	igd	1.417326942	2.73835E-05	14.34875081
232	9	22145694	-0.04804	0.002582	3.29E-77	523520	ieu-b-32	rs2065500	G	A	0.159764	lymphocyte cell count || id:ieu-b-32	TRUE	reported	igd	1.868197888	0.000177529	92.95637418
233	9	34723035	-0.013683	0.00205	2.55E-11	523521	ieu-b-32	rs10814138	A	C	0.313929	lymphocyte cell count || id:ieu-b-32	TRUE	reported	igd	1.483272397	3.66565E-05	19.19109199
234	9	91495135	-0.070296	0.004108	1.36E-65	524920	ieu-b-32	rs61750929	T	C	0.056331	lymphocyte cell count || id:ieu-b-32	TRUE	reported	igd	2.976301992	5.93068E-05	31.13304538
235	9	113858933	-0.012987	0.001934	1.93E-11	523523	ieu-b-32	rs1002607	C	T	0.592852	lymphocyte cell count || id:ieu-b-32	TRUE	reported	igd	1.399343558	4.15813E-05	21.76956405
236	9	123689597	0.020501	0.001907	6.26E-27	524920	ieu-b-32	rs3761846	T	C	0.569525	lymphocyte cell count || id:ieu-b-32	TRUE	reported	igd	1.381647492	0.000107956	56.67410373
237	9	136150466	-0.010374	0.001891	4.19E-08	524919	ieu-b-32	rs616154	T	C	0.514528	lymphocyte cell count || id:ieu-b-32	TRUE	reported	igd	1.370053969	2.86431E-05	15.03569164
238	9	139927062	0.029356	0.002198	1.16E-40	480501	ieu-b-32	rs4880192	G	A	0.720804	lymphocyte cell count || id:ieu-b-32	TRUE	reported	igd	1.523613584	0.000149417	71.80552233
239	9	33776182	0.012768	0.002127	2.01E-09	524922	ieu-b-32	rs1971429	A	C	0.728952	lymphocyte cell count || id:ieu-b-32	TRUE	reported	igd	1.541043427	2.71263E-05	14.23954227
240	9	4039727	-0.017739	0.001941	6.76E-20	523522	ieu-b-32	rs501461	T	G	0.599659	lymphocyte cell count || id:ieu-b-32	TRUE	reported	igd	1.404407059	7.66014E-05	40.10543469
241	9	21986847	0.043598	0.002107	5.14E-95	524921	ieu-b-32	rs3731211	A	T	0.719794	lymphocyte cell count || id:ieu-b-32	TRUE	reported	igd	1.526551672	0.000329023	172.7670719
242	9	82187095	0.021641	0.001999	2.79E-27	524903	ieu-b-32	rs2807303	A	G	0.346234	lymphocyte cell count || id:ieu-b-32	TRUE	reported	igd	1.448279294	0.000101082	53.06318916
243	9	94486321	0.011391	0.002015	1.62E-08	523517	ieu-b-32	rs10761129	T	C	0.669401	lymphocyte cell count || id:ieu-b-32	TRUE	reported	igd	1.457942664	2.70185E-05	14.14495486
244	9	127191232	-0.011609	0.002008	7.60E-09	523840	ieu-b-32	rs10986338	A	G	0.649791	lymphocyte cell count || id:ieu-b-32	TRUE	reported	igd	1.453325981	2.90399E-05	15.21262464
245	9	35722282	0.020015	0.002073	4.99E-22	524918	ieu-b-32	rs2295797	C	T	0.295417	lymphocyte cell count || id:ieu-b-32	TRUE	reported	igd	1.501913894	7.39297E-05	38.80973506
246	9	38196117	-0.019034	0.001896	1.11E-23	524918	ieu-b-32	rs10973700	C	G	0.487233	lymphocyte cell count || id:ieu-b-32	TRUE	reported	igd	1.373675225	9.59354E-05	50.3628425
247	9	126018715	-0.022597	0.003015	6.90E-14	524920	ieu-b-32	rs10985915	G	A	0.110633	lymphocyte cell count || id:ieu-b-32	TRUE	reported	igd	2.184408594	2.10586E-05	11.05427145
248	9	86499923	-0.021308	0.002875	1.30E-13	523842	ieu-b-32	rs35010780	A	G	0.130713	lymphocyte cell count || id:ieu-b-32	TRUE	reported	igd	2.080836738	2.38299E-05	12.48332658
249	9	112678121	0.014877	0.002086	1.03E-12	523978	ieu-b-32	rs7855586	G	A	0.290115	lymphocyte cell count || id:ieu-b-32	TRUE	reported	igd	1.509978733	3.99832E-05	20.95106017
250	9	133635321	-0.014305	0.001943	1.87E-13	524909	ieu-b-32	rs2313532	A	G	0.40082	lymphocyte cell count || id:ieu-b-32	TRUE	reported	igd	1.407715233	4.96001E-05	26.03674549
251	10	6101129	0.029198	0.00206	1.50E-45	524922	ieu-b-32	rs3118469	T	A	0.299989	lymphocyte cell count || id:ieu-b-32	TRUE	reported	igd	1.492500921	0.000160737	84.38788776
252	10	73508791	-0.03428	0.002004	1.53E-65	479423	ieu-b-32	rs748113	C	T	0.436258	lymphocyte cell count || id:ieu-b-32	TRUE	reported	igd	1.387577183	0.000300207	143.9688614
253	10	82273079	0.01522	0.002339	7.88E-11	523979	ieu-b-32	rs10748526	C	T	0.793501	lymphocyte cell count || id:ieu-b-32	TRUE	reported	igd	1.69311775	2.6482E-05	13.87631441
254	10	94515203	0.020387	0.002574	2.47E-15	524918	ieu-b-32	rs34664889	A	C	0.159961	lymphocyte cell count || id:ieu-b-32	TRUE	reported	igd	1.864894531	3.21175E-05	16.85952793
255	10	96524395	-0.02322	0.00289	9.91E-16	524920	ieu-b-32	rs58667319	T	C	0.122978	lymphocyte cell count || id:ieu-b-32	TRUE	reported	igd	2.093844391	2.65279E-05	13.92536287
256	10	98369755	-0.018469	0.002479	9.82E-14	524921	ieu-b-32	rs41317270	T	C	0.177256	lymphocyte cell count || id:ieu-b-32	TRUE	reported	igd	1.796070999	3.08415E-05	16.18978618
257	10	98998195	0.012303	0.001994	6.99E-10	524921	ieu-b-32	rs8181326	A	G	0.659461	lymphocyte cell count || id:ieu-b-32	TRUE	reported	igd	1.444681554	3.25735E-05	17.09897987
258	10	26741207	-0.020286	0.001941	1.58E-25	523844	ieu-b-32	rs2992263	A	G	0.610009	lymphocyte cell count || id:ieu-b-32	TRUE	reported	igd	1.404838894	9.92112E-05	51.97614022
259	10	44513645	0.012732	0.002238	1.32E-08	524920	ieu-b-32	rs4948822	G	T	0.231555	lymphocyte cell count || id:ieu-b-32	TRUE	reported	igd	1.621461504	2.1942E-05	11.51802238
260	10	73112241	-0.02226	0.003089	5.95E-13	524923	ieu-b-32	rs780669	T	C	0.887133	lymphocyte cell count || id:ieu-b-32	TRUE	reported	igd	2.238028998	1.98109E-05	10.39937321
261	10	25218243	-0.032062	0.001968	1.29E-59	524920	ieu-b-32	rs10828725	T	G	0.366094	lymphocyte cell count || id:ieu-b-32	TRUE	reported	igd	1.425842824	0.000234685	123.2193122
262	10	63719739	-0.021918	0.001998	5.69E-28	524920	ieu-b-32	rs4948492	T	C	0.661671	lymphocyte cell count || id:ieu-b-32	TRUE	reported	igd	1.447578233	0.000102643	53.88465711
263	10	115973040	0.021695	0.002612	1.03E-16	524922	ieu-b-32	rs71476119	G	A	0.156738	lymphocyte cell count || id:ieu-b-32	TRUE	reported	igd	1.892433207	3.47412E-05	18.23699268
264	10	8098719	0.025838	0.002529	1.82E-24	522904	ieu-b-32	rs1399180	C	T	0.828961	lymphocyte cell count || id:ieu-b-32	TRUE	reported	igd	1.828773043	5.66053E-05	29.6007214
265	10	27125289	0.010749	0.001946	3.43E-08	524912	ieu-b-32	rs7893800	A	G	0.389841	lymphocyte cell count || id:ieu-b-32	TRUE	reported	igd	1.40989278	2.76519E-05	14.51514365
266	10	30486133	0.013995	0.002002	2.87E-12	524922	ieu-b-32	rs2462017	A	G	0.652335	lymphocyte cell count || id:ieu-b-32	TRUE	reported	igd	1.45047905	4.22264E-05	22.16644214
267	10	44879711	-0.016588	0.002053	6.84E-16	524911	ieu-b-32	rs7093481	G	A	0.307178	lymphocyte cell count || id:ieu-b-32	TRUE	reported	igd	1.487413731	5.29378E-05	27.78902216
268	10	50252936	-0.032458	0.002245	2.59E-47	523843	ieu-b-32	rs61850684	A	G	0.233502	lymphocyte cell count || id:ieu-b-32	TRUE	reported	igd	1.62486363	0.000142837	74.83466645
269	10	70976833	-0.020403	0.002032	1.06E-23	524922	ieu-b-32	rs10762264	A	G	0.680729	lymphocyte cell count || id:ieu-b-32	TRUE	reported	igd	1.472214501	8.34852E-05	43.82672075
270	10	102075479	0.020453	0.002498	2.78E-16	523520	ieu-b-32	rs603424	A	G	0.174511	lymphocyte cell count || id:ieu-b-32	TRUE	reported	igd	1.807419955	3.68944E-05	19.31557433
271	10	14974563	-0.013322	0.002066	1.18E-10	524909	ieu-b-32	rs7924213	A	G	0.307157	lymphocyte cell count || id:ieu-b-32	TRUE	reported	igd	1.496829476	3.37147E-05	17.69768489
272	10	72625741	-0.017011	0.002013	3.11E-17	524920	ieu-b-32	rs10823631	G	A	0.325475	lymphocyte cell count || id:ieu-b-32	TRUE	reported	igd	1.458445937	5.97344E-05	31.35754901
273	10	121026712	-0.016035	0.001968	3.85E-16	480008	ieu-b-32	rs7071131	G	A	0.495115	lymphocyte cell count || id:ieu-b-32	TRUE	reported	igd	1.363481758	6.91461E-05	33.1928474
274	10	126358073	-0.021252	0.002001	2.50E-26	479584	ieu-b-32	rs10794175	T	G	0.416037	lymphocyte cell count || id:ieu-b-32	TRUE	reported	igd	1.385732592	0.000114285	54.81514217
275	11	18101078	0.011959	0.00192	4.81E-10	524904	ieu-b-32	rs2403246	G	C	0.414485	lymphocyte cell count || id:ieu-b-32	TRUE	reported	igd	1.391044969	3.58744E-05	18.83120189
276	11	128412297	0.017037	0.002503	1.04E-11	524917	ieu-b-32	rs79805393	C	T	0.173015	lymphocyte cell count || id:ieu-b-32	TRUE	reported	igd	1.813452434	2.52572E-05	13.25822079
277	11	396701	0.011393	0.001984	9.52E-09	478607	ieu-b-32	rs11246147	T	C	0.54935	lymphocyte cell count || id:ieu-b-32	TRUE	reported	igd	1.372559534	3.4114E-05	16.32767548
278	11	44603597	-0.011738	0.002061	1.26E-08	522900	ieu-b-32	rs744222	C	T	0.666159	lymphocyte cell count || id:ieu-b-32	TRUE	reported	igd	1.490346708	2.75906E-05	14.42746789
279	11	100456604	-0.0383	0.003174	1.73E-33	523517	ieu-b-32	rs11224302	T	C	0.098823	lymphocyte cell count || id:ieu-b-32	TRUE	reported	igd	2.296531025	4.95394E-05	25.93592178
280	11	68908815	0.014295	0.002067	4.80E-12	524922	ieu-b-32	rs34662054	C	G	0.299106	lymphocyte cell count || id:ieu-b-32	TRUE	reported	igd	1.497572526	3.82032E-05	20.0544043
281	11	113982321	0.012926	0.002044	2.63E-10	524921	ieu-b-32	rs73000965	A	T	0.315412	lymphocyte cell count || id:ieu-b-32	TRUE	reported	igd	1.48090727	3.29011E-05	17.27096661
282	11	193863	0.015641	0.002013	8.30E-15	475121	ieu-b-32	rs2294081	C	T	0.480733	lymphocyte cell count || id:ieu-b-32	TRUE	reported	igd	1.387541202	6.34398E-05	30.14337394
283	11	36074218	0.019588	0.00192	2.07E-24	524922	ieu-b-32	rs11033388	T	A	0.418839	lymphocyte cell count || id:ieu-b-32	TRUE	reported	igd	1.39106882	9.65287E-05	50.6747453
284	11	46929954	-0.026107	0.003192	3.00E-16	523844	ieu-b-32	rs10838634	G	A	0.901514	lymphocyte cell count || id:ieu-b-32	TRUE	reported	igd	2.310276017	2.26758E-05	11.87882086
285	11	60264947	0.016509	0.001891	2.71E-18	523520	ieu-b-32	rs2298552	T	C	0.52553	lymphocyte cell count || id:ieu-b-32	TRUE	reported	igd	1.368227036	7.26042E-05	38.01234107
286	11	86297189	0.014189	0.002137	3.26E-11	523523	ieu-b-32	rs949349	C	T	0.271122	lymphocyte cell count || id:ieu-b-32	TRUE	reported	igd	1.546223984	3.32819E-05	17.42436362
287	11	122509237	0.033008	0.001958	1.03E-63	523984	ieu-b-32	rs11218725	G	A	0.376523	lymphocyte cell count || id:ieu-b-32	TRUE	reported	igd	1.417332352	0.000254646	133.4639386
288	11	128492549	0.024096	0.002147	3.44E-29	523512	ieu-b-32	rs7127911	T	G	0.266421	lymphocyte cell count || id:ieu-b-32	TRUE	reported	igd	1.553443152	9.40469E-05	49.23912731
289	11	1874892	-0.017128	0.002531	1.37E-11	481443	ieu-b-32	rs61867141	A	G	0.194944	lymphocyte cell count || id:ieu-b-32	TRUE	reported	igd	1.756162032	2.98573E-05	14.37494332
290	11	47999218	-0.036085	0.002353	5.01E-53	523837	ieu-b-32	rs1017875	T	C	0.201673	lymphocyte cell count || id:ieu-b-32	TRUE	reported	igd	1.703021036	0.000144568	75.74069195
291	12	6502832	0.061958	0.00246	7.10E-140	524918	ieu-b-32	rs10466905	A	G	0.190033	lymphocyte cell count || id:ieu-b-32	TRUE	reported	igd	1.782300134	0.000372014	195.3488463
292	12	48208368	-0.019487	0.00193	6.04E-24	523519	ieu-b-32	rs11168249	C	T	0.461347	lymphocyte cell count || id:ieu-b-32	TRUE	reported	igd	1.396444028	9.67854E-05	50.67368741
293	12	49138958	-0.015227	0.002036	7.76E-14	523792	ieu-b-32	rs73105786	A	G	0.319436	lymphocyte cell count || id:ieu-b-32	TRUE	reported	igd	1.473523967	4.64298E-05	24.32061101
294	12	124201524	0.014929	0.001925	9.11E-15	524910	ieu-b-32	rs67516712	A	G	0.422528	lymphocyte cell count || id:ieu-b-32	TRUE	reported	igd	1.394675453	5.59154E-05	29.35208923
295	12	50559128	-0.011915	0.001964	1.34E-09	524892	ieu-b-32	rs10783340	G	A	0.639354	lymphocyte cell count || id:ieu-b-32	TRUE	reported	igd	1.422906818	3.23361E-05	16.97344577
296	12	90561450	0.014929	0.002153	4.22E-12	524923	ieu-b-32	rs1371076	C	T	0.740378	lymphocyte cell count || id:ieu-b-32	TRUE	reported	igd	1.559882303	3.5213E-05	18.484683
297	12	9905690	0.068864	0.001958	1.00E-200	523521	ieu-b-32	rs11052877	G	A	0.371691	lymphocyte cell count || id:ieu-b-32	TRUE	reported	igd	1.416706026	0.001103597	578.3920685
298	12	123873242	-0.025074	0.002098	7.17E-33	523506	ieu-b-32	rs28533432	T	C	0.699647	lymphocyte cell count || id:ieu-b-32	TRUE	reported	igd	1.51798093	0.000114672	60.03788247
299	12	751609	-0.016986	0.001914	7.43E-19	522087	ieu-b-32	rs2369391	C	A	0.494127	lymphocyte cell count || id:ieu-b-32	TRUE	reported	igd	1.382971955	7.54164E-05	39.37672062
300	12	1868527	0.010843	0.001945	2.55E-08	524921	ieu-b-32	rs2068485	G	T	0.446837	lymphocyte cell count || id:ieu-b-32	TRUE	reported	igd	1.409180353	2.92683E-05	15.36395431
301	12	4346821	-0.012404	0.002144	7.47E-09	524920	ieu-b-32	rs4578474	G	A	0.265376	lymphocyte cell count || id:ieu-b-32	TRUE	reported	igd	1.553357223	2.48621E-05	13.05088155
302	12	6452468	-0.020782	0.001954	2.24E-26	523839	ieu-b-32	rs4149569	G	C	0.41411	lymphocyte cell count || id:ieu-b-32	TRUE	reported	igd	1.414241163	0.000104783	54.89480064
303	12	48376213	-0.01621	0.002002	5.99E-16	523517	ieu-b-32	rs12811832	A	G	0.353889	lymphocyte cell count || id:ieu-b-32	TRUE	reported	igd	1.448536582	5.72679E-05	29.98232381
304	12	57771153	-0.014029	0.002269	6.48E-10	524916	ieu-b-32	rs4760278	A	C	0.222685	lymphocyte cell count || id:ieu-b-32	TRUE	reported	igd	1.643915163	2.52123E-05	13.2346281
305	12	68520751	0.014779	0.002075	1.10E-12	523522	ieu-b-32	rs1118866	T	C	0.703532	lymphocyte cell count || id:ieu-b-32	TRUE	reported	igd	1.501362518	4.04213E-05	21.16223182
306	12	89851232	0.015969	0.00218	2.47E-13	524920	ieu-b-32	rs7308380	C	A	0.750511	lymphocyte cell count || id:ieu-b-32	TRUE	reported	igd	1.579439713	3.82814E-05	20.09536438
307	12	12882508	0.017148	0.001938	9.43E-19	523836	ieu-b-32	rs6488548	A	C	0.598761	lymphocyte cell count || id:ieu-b-32	TRUE	reported	igd	1.402656871	7.18143E-05	37.62145397
308	12	26438189	0.019723	0.002284	6.20E-18	523983	ieu-b-32	rs6487543	A	G	0.770994	lymphocyte cell count || id:ieu-b-32	TRUE	reported	igd	1.653311544	5.02533E-05	26.33308694
309	12	56467587	0.012056	0.001909	2.80E-10	524916	ieu-b-32	rs7312770	T	C	0.505626	lymphocyte cell count || id:ieu-b-32	TRUE	reported	igd	1.38309125	3.79857E-05	19.93996907
310	12	69202164	0.010584	0.001922	3.72E-08	523977	ieu-b-32	rs937283	G	A	0.405224	lymphocyte cell count || id:ieu-b-32	TRUE	reported	igd	1.391263833	2.78971E-05	14.61779761
311	12	101873240	0.040938	0.004104	2.11E-23	523981	ieu-b-32	rs17041439	C	A	0.056517	lymphocyte cell count || id:ieu-b-32	TRUE	reported	igd	2.970743269	2.02519E-05	10.61179502
312	12	111833788	-0.087786	0.001917	1.00E-200	523841	ieu-b-32	rs10774624	A	G	0.514001	lymphocyte cell count || id:ieu-b-32	TRUE	reported	igd	1.387464424	0.002000028	1049.792447
313	12	124400261	-0.014107	0.001924	2.37E-13	524920	ieu-b-32	rs10846577	C	T	0.442146	lymphocyte cell count || id:ieu-b-32	TRUE	reported	igd	1.393964224	5.05222E-05	26.52135643
314	13	100046106	-0.013719	0.001984	4.87E-12	524919	ieu-b-32	rs12586002	G	T	0.352779	lymphocyte cell count || id:ieu-b-32	TRUE	reported	igd	1.437433673	4.15963E-05	21.83550839
315	13	114843162	-0.013729	0.001941	1.57E-12	522837	ieu-b-32	rs1320472	C	T	0.461204	lymphocyte cell count || id:ieu-b-32	TRUE	reported	igd	1.403487963	4.75563E-05	24.86526864
316	13	42992135	-0.020294	0.001896	1.08E-26	524920	ieu-b-32	rs9525619	T	C	0.534266	lymphocyte cell count || id:ieu-b-32	TRUE	reported	igd	1.373677842	0.000108615	57.02031887
317	13	74615925	-0.014448	0.00202	8.83E-13	523517	ieu-b-32	rs9592965	C	A	0.326994	lymphocyte cell count || id:ieu-b-32	TRUE	reported	igd	1.461560388	4.30101E-05	22.51741142
318	13	46707137	0.015145	0.001895	1.38E-15	524920	ieu-b-32	rs9534338	C	T	0.459888	lymphocyte cell count || id:ieu-b-32	TRUE	reported	igd	1.372953329	6.04495E-05	31.732963
319	13	49178830	0.013727	0.002028	1.34E-11	524921	ieu-b-32	rs7983682	T	C	0.322752	lymphocyte cell count || id:ieu-b-32	TRUE	reported	igd	1.469315041	3.81565E-05	20.02981563
320	13	74701736	0.04349	0.002142	1.32E-91	524921	ieu-b-32	rs3812849	C	A	0.266158	lymphocyte cell count || id:ieu-b-32	TRUE	reported	igd	1.551909674	0.000306774	161.0807201
321	13	110928439	-0.011935	0.002151	2.94E-08	523975	ieu-b-32	rs2847468	T	C	0.26371	lymphocyte cell count || id:ieu-b-32	TRUE	reported	igd	1.557025386	2.2817E-05	11.95577612
322	13	41522338	-0.032336	0.002704	6.33E-33	524921	ieu-b-32	rs9532679	C	A	0.148984	lymphocyte cell count || id:ieu-b-32	TRUE	reported	igd	1.959086721	6.90832E-05	36.26560424
323	13	50652456	-0.025694	0.002292	3.86E-29	523058	ieu-b-32	rs1523178	C	A	0.22113	lymphocyte cell count || id:ieu-b-32	TRUE	reported	igd	1.657637403	8.27612E-05	43.29234737
324	13	114920867	0.030122	0.002107	2.51E-46	522977	ieu-b-32	rs9590390	A	G	0.291922	lymphocyte cell count || id:ieu-b-32	TRUE	reported	igd	1.523722324	0.00016156	84.50549871
325	13	50933553	-0.012011	0.001914	3.58E-10	522837	ieu-b-32	rs912416	C	A	0.445384	lymphocyte cell count || id:ieu-b-32	TRUE	reported	igd	1.383964947	3.72105E-05	19.45565998
326	14	103361736	0.030499	0.002291	2.12E-40	524921	ieu-b-32	rs11160706	A	G	0.22222	lymphocyte cell count || id:ieu-b-32	TRUE	reported	igd	1.659862307	0.000116707	61.26888337
327	14	35848774	0.013805	0.001995	4.66E-12	524919	ieu-b-32	rs2057340	G	A	0.65339	lymphocyte cell count || id:ieu-b-32	TRUE	reported	igd	1.445403315	4.13179E-05	21.68936708
328	14	69179971	-0.029776	0.003547	4.89E-17	524917	ieu-b-32	rs10138752	T	C	0.077325	lymphocyte cell count || id:ieu-b-32	TRUE	reported	igd	2.569842502	1.91566E-05	10.05577801
329	14	35871093	0.025359	0.001966	4.94E-38	523983	ieu-b-32	rs696	T	C	0.364762	lymphocyte cell count || id:ieu-b-32	TRUE	reported	igd	1.423121933	0.000147149	77.11440765
330	14	75981856	0.026141	0.00193	9.20E-42	523523	ieu-b-32	rs175714	C	T	0.577477	lymphocyte cell count || id:ieu-b-32	TRUE	reported	igd	1.396449363	0.000171005	89.5400705
331	14	23793305	-0.020532	0.00258	1.85E-15	523980	ieu-b-32	rs45528934	T	C	0.161765	lymphocyte cell count || id:ieu-b-32	TRUE	reported	igd	1.867570741	3.27785E-05	17.17576248
332	14	64975861	0.027118	0.002032	1.36E-40	524921	ieu-b-32	rs1966865	A	G	0.317295	lymphocyte cell count || id:ieu-b-32	TRUE	reported	igd	1.472213098	0.000146994	77.17140408
333	14	99793449	-0.014861	0.001956	3.19E-14	524916	ieu-b-32	rs10145277	A	T	0.624665	lymphocyte cell count || id:ieu-b-32	TRUE	reported	igd	1.417143261	5.15662E-05	27.06919504
334	14	103853360	0.018324	0.001972	1.60E-20	524919	ieu-b-32	rs8004780	C	A	0.366436	lymphocyte cell count || id:ieu-b-32	TRUE	reported	igd	1.428739517	7.63753E-05	40.09376887
335	15	40949526	-0.016169	0.001949	1.13E-16	523521	ieu-b-32	rs2412544	T	C	0.393588	lymphocyte cell count || id:ieu-b-32	TRUE	reported	igd	1.410194098	6.2755E-05	32.85548413
336	15	48546727	-0.020904	0.002793	7.57E-14	523419	ieu-b-32	rs12593807	C	T	0.135636	lymphocyte cell count || id:ieu-b-32	TRUE	reported	igd	2.02067132	2.5094E-05	13.13493115
337	15	51106727	-0.011769	0.002084	1.66E-08	524920	ieu-b-32	rs3848132	A	T	0.292109	lymphocyte cell count || id:ieu-b-32	TRUE	reported	igd	1.509886405	2.51265E-05	13.18968059
338	15	58770523	0.034112	0.0036	2.79E-21	524922	ieu-b-32	rs7161799	T	C	0.076225	lymphocyte cell count || id:ieu-b-32	TRUE	reported	igd	2.608254037	2.40884E-05	12.64479535
339	15	70376441	0.013864	0.001958	1.48E-12	523521	ieu-b-32	rs631864	C	T	0.471706	lymphocyte cell count || id:ieu-b-32	TRUE	reported	igd	1.416706026	4.77304E-05	24.98894201
340	15	81978452	-0.011182	0.001961	1.21E-08	524915	ieu-b-32	rs4129560	A	C	0.369955	lymphocyte cell count || id:ieu-b-32	TRUE	reported	igd	1.420764462	2.88765E-05	15.15811303
341	15	91021412	0.038051	0.002032	3.38E-78	524919	ieu-b-32	rs28539372	A	T	0.319096	lymphocyte cell count || id:ieu-b-32	TRUE	reported	igd	1.472210294	0.000290288	152.4215655
342	15	70033578	-0.032806	0.003133	1.25E-25	524921	ieu-b-32	rs34025077	G	A	0.101398	lymphocyte cell count || id:ieu-b-32	TRUE	reported	igd	2.269903365	3.80644E-05	19.981469
343	15	83793622	0.016236	0.002275	9.86E-13	524917	ieu-b-32	rs17507693	T	A	0.222733	lymphocyte cell count || id:ieu-b-32	TRUE	reported	igd	1.648263798	3.35961E-05	17.63571254
344	15	66925163	-0.012483	0.001927	9.72E-11	524913	ieu-b-32	rs2439408	C	G	0.561092	lymphocyte cell count || id:ieu-b-32	TRUE	reported	igd	1.396128456	3.93754E-05	20.66938368
345	15	90653194	-0.012696	0.001925	4.41E-11	523839	ieu-b-32	rs11073903	A	G	0.567498	lymphocyte cell count || id:ieu-b-32	TRUE	reported	igd	1.393251913	4.07621E-05	21.35358784
346	16	31298939	-0.015089	0.002136	1.69E-12	523983	ieu-b-32	rs9937837	G	T	0.269678	lymphocyte cell count || id:ieu-b-32	TRUE	reported	igd	1.546179272	3.75138E-05	19.65725868
347	16	78572255	0.013696	0.002056	2.80E-11	524918	ieu-b-32	rs1317575	C	G	0.696319	lymphocyte cell count || id:ieu-b-32	TRUE	reported	igd	1.489597185	3.57524E-05	18.76769811
348	16	84582965	0.038651	0.002294	1.19E-63	523516	ieu-b-32	rs247826	T	C	0.220693	lymphocyte cell count || id:ieu-b-32	TRUE	reported	igd	1.659810063	0.000186523	97.66548874
349	16	30836648	-0.024472	0.002122	9.68E-31	524918	ieu-b-32	rs8046391	C	G	0.273776	lymphocyte cell count || id:ieu-b-32	TRUE	reported	igd	1.537414994	0.000100752	52.89154327
350	16	4105786	0.017044	0.001996	1.40E-17	524889	ieu-b-32	rs34140544	C	G	0.648484	lymphocyte cell count || id:ieu-b-32	TRUE	reported	igd	1.446086503	6.33328E-05	33.24468229
351	16	57075180	0.022219	0.001915	4.32E-31	523516	ieu-b-32	rs7192652	G	A	0.480623	lymphocyte cell count || id:ieu-b-32	TRUE	reported	igd	1.385586866	0.00012838	67.2175718
352	16	4432029	-0.018248	0.002353	9.13E-15	480038	ieu-b-32	rs3810818	C	A	0.773356	lymphocyte cell count || id:ieu-b-32	TRUE	reported	igd	1.630270748	4.39202E-05	21.08422474
353	16	30482540	0.055094	0.001917	1.58E-181	523983	ieu-b-32	rs12598978	G	T	0.519622	lymphocyte cell count || id:ieu-b-32	TRUE	reported	igd	1.387652465	0.000786951	412.6722488
354	16	9028541	0.015901	0.002345	1.25E-11	524921	ieu-b-32	rs1677490	C	G	0.7912	lymphocyte cell count || id:ieu-b-32	TRUE	reported	igd	1.698986081	2.89412E-05	15.19220682
355	16	11062936	-0.019172	0.002326	1.78E-16	524920	ieu-b-32	rs17229044	T	C	0.210111	lymphocyte cell count || id:ieu-b-32	TRUE	reported	igd	1.685218703	4.29603E-05	22.55159556
356	16	67680806	0.044471	0.004114	3.31E-27	519069	ieu-b-32	rs117556162	A	G	0.05762	lymphocyte cell count || id:ieu-b-32	TRUE	reported	igd	2.96399068	2.44472E-05	12.690054
357	16	75185764	-0.016734	0.002051	3.60E-16	523520	ieu-b-32	rs9939124	T	C	0.306976	lymphocyte cell count || id:ieu-b-32	TRUE	reported	igd	1.483994527	5.41025E-05	28.32518401
358	16	88837298	-0.021027	0.002036	5.82E-25	481437	ieu-b-32	rs8052370	T	C	0.609467	lymphocyte cell count || id:ieu-b-32	TRUE	reported	igd	1.412692065	0.000105462	50.77863365
359	17	74024711	0.012196	0.002071	4.03E-09	523980	ieu-b-32	rs2665960	G	A	0.668615	lymphocyte cell count || id:ieu-b-32	TRUE	reported	igd	1.499123645	2.93291E-05	15.368259
360	17	74419177	0.02652	0.002301	1.05E-30	524920	ieu-b-32	rs4789294	G	A	0.219391	lymphocyte cell count || id:ieu-b-32	TRUE	reported	igd	1.667105863	8.66768E-05	45.50217431
361	17	2881625	-0.022325	0.002049	1.33E-27	523976	ieu-b-32	rs62091998	G	A	0.307469	lymphocyte cell count || id:ieu-b-32	TRUE	reported	igd	1.483192962	9.64846E-05	50.56032013
362	17	19439066	0.017742	0.001989	4.88E-19	523980	ieu-b-32	rs2453582	T	C	0.391346	lymphocyte cell count || id:ieu-b-32	TRUE	reported	igd	1.439766746	7.23406E-05	37.90763755
363	17	37938047	-0.029968	0.001892	1.91E-56	523521	ieu-b-32	rs10445308	T	C	0.479095	lymphocyte cell count || id:ieu-b-32	TRUE	reported	igd	1.36895189	0.000239193	125.2522828
364	17	57928290	-0.022504	0.001903	3.09E-32	524909	ieu-b-32	rs1292069	C	T	0.449582	lymphocyte cell count || id:ieu-b-32	TRUE	reported	igd	1.378734991	0.000131853	69.21958836
365	17	62023128	0.013211	0.002151	8.47E-10	481396	ieu-b-32	rs11657448	T	C	0.321926	lymphocyte cell count || id:ieu-b-32	TRUE	reported	igd	1.492422023	3.42099E-05	16.46898214
366	17	17715317	-0.022432	0.002068	2.20E-27	481438	ieu-b-32	rs2297508	G	C	0.647622	lymphocyte cell count || id:ieu-b-32	TRUE	reported	igd	1.434896967	0.000111546	53.70836623
367	17	38719799	-0.020315	0.002708	6.51E-14	522442	ieu-b-32	rs3136685	T	C	0.16434	lymphocyte cell count || id:ieu-b-32	TRUE	reported	igd	1.957346446	2.9587E-05	15.45789715
368	17	4969108	0.020988	0.001897	2.01E-28	524918	ieu-b-32	rs8075090	C	T	0.523681	lymphocyte cell count || id:ieu-b-32	TRUE	reported	igd	1.374399738	0.000116335	61.07325115
369	17	7154582	-0.022072	0.002716	4.61E-16	523828	ieu-b-32	rs3744399	C	T	0.143155	lymphocyte cell count || id:ieu-b-32	TRUE	reported	igd	1.965731151	3.09296E-05	16.20221542
370	17	35849342	-0.020396	0.001969	4.00E-25	524921	ieu-b-32	rs853198	C	A	0.639646	lymphocyte cell count || id:ieu-b-32	TRUE	reported	igd	1.426568696	9.42331E-05	49.46942674
371	17	72690829	0.024622	0.002296	8.67E-27	522443	ieu-b-32	rs9906320	A	G	0.775113	lymphocyte cell count || id:ieu-b-32	TRUE	reported	igd	1.659553819	7.67403E-05	40.09534185
372	17	2190390	-0.037749	0.003208	6.37E-32	524904	ieu-b-32	rs113513990	C	T	0.097132	lymphocyte cell count || id:ieu-b-32	TRUE	reported	igd	2.324204302	4.62678E-05	24.28718666
373	17	2729652	0.028939	0.002252	9.26E-38	480018	ieu-b-32	rs6502555	C	T	0.269464	lymphocyte cell count || id:ieu-b-32	TRUE	reported	igd	1.560260622	0.000135439	65.02189952
374	17	4625892	0.031862	0.002332	1.94E-42	523838	ieu-b-32	rs35186877	A	G	0.213822	lymphocyte cell count || id:ieu-b-32	TRUE	reported	igd	1.687823564	0.000119811	62.76862601
375	17	27948844	-0.01472	0.001911	1.40E-14	524914	ieu-b-32	rs3760456	T	C	0.439121	lymphocyte cell count || id:ieu-b-32	TRUE	reported	igd	1.384537634	5.56787E-05	29.22807109
376	17	73028923	-0.017265	0.002093	1.67E-16	523979	ieu-b-32	rs1491765	A	G	0.293219	lymphocyte cell count || id:ieu-b-32	TRUE	reported	igd	1.515047221	5.38255E-05	28.20482424
377	18	12887750	-0.012637	0.001974	1.59E-10	520920	ieu-b-32	rs8096327	G	A	0.391461	lymphocyte cell count || id:ieu-b-32	TRUE	reported	igd	1.424730312	3.74826E-05	19.52608606
378	18	20461322	-0.017551	0.002175	7.37E-16	524919	ieu-b-32	rs3851820	T	A	0.744961	lymphocyte cell count || id:ieu-b-32	TRUE	reported	igd	1.575815644	4.71371E-05	24.74424214
379	18	60826343	0.023283	0.002808	1.17E-16	522444	ieu-b-32	rs4940572	A	G	0.136477	lymphocyte cell count || id:ieu-b-32	TRUE	reported	igd	2.029630481	3.10175E-05	16.20536624
380	18	48954037	0.01286	0.002236	9.06E-09	524921	ieu-b-32	rs1456059	G	A	0.766259	lymphocyte cell count || id:ieu-b-32	TRUE	reported	igd	1.62001402	2.25728E-05	11.84914378
381	18	74769175	0.01184	0.001935	9.73E-10	523838	ieu-b-32	rs9676181	A	T	0.573916	lymphocyte cell count || id:ieu-b-32	TRUE	reported	igd	1.400488249	3.49557E-05	18.31169489
382	18	77250669	0.027778	0.003337	8.97E-17	480500	ieu-b-32	rs111626441	A	G	0.096614	lymphocyte cell count || id:ieu-b-32	TRUE	reported	igd	2.313145241	2.51733E-05	12.09600823
383	19	13929049	0.029033	0.002022	1.05E-46	480501	ieu-b-32	rs7254517	A	G	0.384999	lymphocyte cell count || id:ieu-b-32	TRUE	reported	igd	1.401613588	0.000203185	97.6502565
384	19	16363417	0.025664	0.002443	8.62E-26	523841	ieu-b-32	rs7249236	C	G	0.801652	lymphocyte cell count || id:ieu-b-32	TRUE	reported	igd	1.768166713	6.69956E-05	35.09723468
385	19	33752994	0.017139	0.00198	5.24E-18	524915	ieu-b-32	rs4530278	T	G	0.598216	lymphocyte cell count || id:ieu-b-32	TRUE	reported	igd	1.434530155	6.86171E-05	36.02047053
386	19	33896432	-0.015028	0.00203	1.41E-13	524922	ieu-b-32	rs4805881	C	A	0.665288	lymphocyte cell count || id:ieu-b-32	TRUE	reported	igd	1.470765471	4.64972E-05	24.4084277
387	19	1192769	0.027591	0.002536	1.55E-27	474672	ieu-b-32	rs7252565	A	G	0.787553	lymphocyte cell count || id:ieu-b-32	TRUE	reported	igd	1.747213821	8.34455E-05	39.61240258
388	19	16449517	-0.082387	0.002111	1.00E-200	478964	ieu-b-32	rs1000329	T	C	0.676463	lymphocyte cell count || id:ieu-b-32	TRUE	reported	igd	1.460964521	0.00139199	667.6395405
389	19	47695751	0.031193	0.002167	6.22E-47	524913	ieu-b-32	rs56179616	T	G	0.258737	lymphocyte cell count || id:ieu-b-32	TRUE	reported	igd	1.570010568	0.000151415	79.49163575
390	19	52128795	-0.018376	0.002067	6.42E-19	523842	ieu-b-32	rs11084096	A	G	0.296205	lymphocyte cell count || id:ieu-b-32	TRUE	reported	igd	1.496031144	6.29056E-05	32.9545383
391	19	52249947	-0.016487	0.002024	3.94E-16	523835	ieu-b-32	rs2070745	G	C	0.366758	lymphocyte cell count || id:ieu-b-32	TRUE	reported	igd	1.464899276	5.88365E-05	30.82232943
392	19	12189379	0.010673	0.001927	3.11E-08	523980	ieu-b-32	rs11670621	T	C	0.48557	lymphocyte cell count || id:ieu-b-32	TRUE	reported	igd	1.394887139	2.92485E-05	15.325998
393	19	55347738	-0.019227	0.002964	9.12E-11	433259	ieu-b-32	rs78487206	T	G	0.163592	lymphocyte cell count || id:ieu-b-32	TRUE	reported	igd	1.950976309	2.65784E-05	11.5155962
394	19	1079959	-0.060717	0.003409	6.60E-71	480042	ieu-b-32	rs36084354	A	G	0.091708	lymphocyte cell count || id:ieu-b-32	TRUE	reported	igd	2.361927809	0.000110091	52.85369081
395	19	15295134	0.013372	0.002139	4.21E-10	522444	ieu-b-32	rs1043996	A	G	0.716638	lymphocyte cell count || id:ieu-b-32	TRUE	reported	igd	1.546075355	3.03811E-05	15.87282165
396	19	44260929	0.031603	0.0026	5.81E-34	523981	ieu-b-32	rs61387190	T	C	0.157437	lymphocyte cell count || id:ieu-b-32	TRUE	reported	igd	1.882049829	7.48055E-05	39.1994472
397	19	297217	0.014581	0.00221	4.32E-11	480340	ieu-b-32	rs12463256	A	G	0.274793	lymphocyte cell count || id:ieu-b-32	TRUE	reported	igd	1.531675094	3.61193E-05	17.35008471
398	19	10399904	-0.042002	0.002018	3.36E-96	480040	ieu-b-32	rs2569693	T	C	0.384414	lymphocyte cell count || id:ieu-b-32	TRUE	reported	igd	1.398169665	0.000427108	205.1158704
399	19	13123188	0.018921	0.002172	3.12E-18	523978	ieu-b-32	rs56252104	T	C	0.260661	lymphocyte cell count || id:ieu-b-32	TRUE	reported	igd	1.572230972	5.5822E-05	29.25100447
400	20	11371883	-0.010513	0.001903	3.37E-08	523522	ieu-b-32	rs766228	T	G	0.502115	lymphocyte cell count || id:ieu-b-32	TRUE	reported	igd	1.376912228	2.91476E-05	15.25980505
401	20	47339742	0.014727	0.001938	3.11E-14	524918	ieu-b-32	rs968478	G	A	0.397325	lymphocyte cell count || id:ieu-b-32	TRUE	reported	igd	1.40410474	5.26852E-05	27.65676116
402	20	57748369	-0.027105	0.001992	3.91E-42	523982	ieu-b-32	rs259981	A	T	0.360441	lymphocyte cell count || id:ieu-b-32	TRUE	reported	igd	1.441941091	0.00016291	85.37565539
403	20	62308612	-0.015649	0.00243	1.24E-10	481444	ieu-b-32	rs2738783	G	T	0.78963	lymphocyte cell count || id:ieu-b-32	TRUE	reported	igd	1.686083828	2.86189E-05	13.7787145
404	20	10647679	-0.017015	0.002443	3.39E-12	524922	ieu-b-32	rs1883801	G	A	0.195421	lymphocyte cell count || id:ieu-b-32	TRUE	reported	igd	1.76999017	2.90598E-05	15.25449584
405	20	50092287	-0.011461	0.001915	2.21E-09	523523	ieu-b-32	rs6021231	C	T	0.470967	lymphocyte cell count || id:ieu-b-32	TRUE	reported	igd	1.385596129	3.40938E-05	17.84940949
406	20	1930897	-0.045103	0.002147	6.39E-98	524923	ieu-b-32	rs4411786	C	T	0.265295	lymphocyte cell count || id:ieu-b-32	TRUE	reported	igd	1.555535209	0.000327735	172.0915431
407	20	6621685	-0.010827	0.001946	2.70E-08	524452	ieu-b-32	rs2145270	T	C	0.618853	lymphocyte cell count || id:ieu-b-32	TRUE	reported	igd	1.409274874	2.78442E-05	14.60330112
408	20	49196284	0.030004	0.003451	3.65E-18	523518	ieu-b-32	rs2230604	T	C	0.084354	lymphocyte cell count || id:ieu-b-32	TRUE	reported	igd	2.496955305	2.23049E-05	11.67722645
409	20	3684022	0.014579	0.002003	3.53E-13	522444	ieu-b-32	rs611847	G	A	0.635502	lymphocyte cell count || id:ieu-b-32	TRUE	reported	igd	1.447774164	4.69781E-05	24.5445108
410	20	8616195	0.018955	0.002084	9.96E-20	523981	ieu-b-32	rs13040989	C	T	0.291865	lymphocyte cell count || id:ieu-b-32	TRUE	reported	igd	1.508535325	6.52626E-05	34.19848828
411	20	31387954	0.01702	0.001905	4.44E-19	524922	ieu-b-32	rs1997797	G	C	0.445711	lymphocyte cell count || id:ieu-b-32	TRUE	reported	igd	1.380201094	7.5137E-05	39.44388988
412	20	52192637	0.022339	0.00304	2.08E-13	523521	ieu-b-32	rs34323943	C	T	0.110592	lymphocyte cell count || id:ieu-b-32	TRUE	reported	igd	2.199584432	2.02909E-05	10.6228777
413	20	39260927	0.019842	0.001942	1.77E-24	523835	ieu-b-32	rs6072080	T	C	0.585279	lymphocyte cell count || id:ieu-b-32	TRUE	reported	igd	1.40555059	9.67446E-05	50.68293581
414	20	42015635	-0.013672	0.002275	1.91E-09	524922	ieu-b-32	rs6103270	G	A	0.226397	lymphocyte cell count || id:ieu-b-32	TRUE	reported	igd	1.648271648	2.41005E-05	12.65111834
415	21	43855067	0.014656	0.002084	2.13E-12	523521	ieu-b-32	rs1893592	C	A	0.295994	lymphocyte cell count || id:ieu-b-32	TRUE	reported	igd	1.507873012	3.93723E-05	20.6129518
416	21	16817051	0.011767	0.00191	7.44E-10	523522	ieu-b-32	rs1297265	G	A	0.443092	lymphocyte cell count || id:ieu-b-32	TRUE	reported	igd	1.381977065	3.57797E-05	18.73208042
417	21	43465831	-0.013599	0.001935	2.19E-12	524885	ieu-b-32	rs150797	G	C	0.447403	lymphocyte cell count || id:ieu-b-32	TRUE	reported	igd	1.401887135	4.65292E-05	24.42350404
418	21	47957767	-0.018902	0.00203	1.36E-20	524919	ieu-b-32	rs721131	C	T	0.31956	lymphocyte cell count || id:ieu-b-32	TRUE	reported	igd	1.470761268	7.18296E-05	37.70728188
419	22	20002848	0.019972	0.002109	2.99E-21	481442	ieu-b-32	rs9605047	T	G	0.327768	lymphocyte cell count || id:ieu-b-32	TRUE	reported	igd	1.463351197	8.20846E-05	39.52205612
420	22	21917479	-0.040865	0.002471	2.19E-61	523446	ieu-b-32	rs5998509	T	C	0.188334	lymphocyte cell count || id:ieu-b-32	TRUE	reported	igd	1.787757827	0.000159743	83.62984995
421	22	39528440	-0.027888	0.001942	1.02E-46	523523	ieu-b-32	rs79503	G	A	0.447419	lymphocyte cell count || id:ieu-b-32	TRUE	reported	igd	1.405131949	0.000194778	101.9904705
422	22	50744821	-0.012414	0.001982	3.88E-10	480498	ieu-b-32	rs62241216	G	A	0.492468	lymphocyte cell count || id:ieu-b-32	TRUE	reported	igd	1.373882027	4.08128E-05	19.61117163
423	22	24658265	-0.015452	0.002253	7.29E-12	524913	ieu-b-32	rs71318973	T	G	0.240872	lymphocyte cell count || id:ieu-b-32	TRUE	reported	igd	1.632318324	3.27711E-05	17.20247431
424	22	40672078	-0.015263	0.002175	2.37E-12	524904	ieu-b-32	rs6001858	G	A	0.735573	lymphocyte cell count || id:ieu-b-32	TRUE	reported	igd	1.575793129	3.64958E-05	19.15742149
425	22	28717032	-0.032274	0.002955	9.95E-28	524920	ieu-b-32	rs16986308	A	G	0.116161	lymphocyte cell count || id:ieu-b-32	TRUE	reported	igd	2.140937777	4.66617E-05	24.49473405
426	22	30577771	-0.034906	0.001905	5.96E-75	523522	ieu-b-32	rs714027	G	A	0.552066	lymphocyte cell count || id:ieu-b-32	TRUE	reported	igd	1.378359324	0.000317183	166.1044806
427	22	42122926	-0.027074	0.002346	9.00E-31	524895	ieu-b-32	rs1807669	T	C	0.793541	lymphocyte cell count || id:ieu-b-32	TRUE	reported	igd	1.6996685	8.31399E-05	43.64318862
