# Supplementary material for: A Mendelian randomization-based approach to explore the relationship between leukocyte counts and breast cancer risk in European ethnic groups
Source: Sci Rep. 2023 Oct 9;13:16979. doi: 10.1038/s41598-023-44397-9 (PMC10562486; doi:10.1038/s41598-023-44397-9)
Supplement: Supplementary file 6 — Supplementary Information 6. [file 41598_2023_44397_MOESM6_ESM.csv]

	chr.exposure	pos.exposure	beta.exposure	se.exposure	pval.exposure	samplesize.exposure	id.exposure	SNP	effect_allele.exposure	other_allele.exposure	eaf.exposure	exposure	mr_keep.exposure	pval_origin.exposure	data_source.exposure	SD	R2	F
1	1	26638222	-0.029245	0.002464	1.92E-32	521592	ieu-b-31	rs11247908	A	G	0.172916	monocyte cell count || id:ieu-b-31	TRUE	reported	igd	1.779533485	7.72513E-05	40.29661128
2	1	41328644	0.029048	0.002986	2.47E-22	521591	ieu-b-31	rs41268099	A	G	0.110855	monocyte cell count || id:ieu-b-31	TRUE	reported	igd	2.156526742	3.57668E-05	18.65626088
3	1	44080009	0.01153	0.001956	3.89E-09	521590	ieu-b-31	rs55684236	A	G	0.348464	monocyte cell count || id:ieu-b-31	TRUE	reported	igd	1.412646438	3.02495E-05	15.77824576
4	1	56636881	0.015967	0.001937	1.76E-16	521592	ieu-b-31	rs72675573	T	C	0.366495	monocyte cell count || id:ieu-b-31	TRUE	reported	igd	1.398927094	6.04929E-05	31.55441355
5	1	93805201	0.020771	0.001925	4.06E-27	521571	ieu-b-31	rs1535701	G	T	0.621414	monocyte cell count || id:ieu-b-31	TRUE	reported	igd	1.390232548	0.000105031	54.78641386
6	1	111208718	-0.01493	0.002483	1.87E-09	520513	ieu-b-31	rs56795609	T	A	0.17201	monocyte cell count || id:ieu-b-31	TRUE	reported	igd	1.791399752	1.97853E-05	10.29868758
7	1	150584103	-0.072638	0.002252	1.00E-200	520192	ieu-b-31	rs4970966	T	G	0.222433	monocyte cell count || id:ieu-b-31	TRUE	reported	igd	1.624240071	0.000691822	360.1280156
8	1	153368020	0.025554	0.002989	1.31E-17	486333	ieu-b-31	rs3014807	T	G	0.118614	monocyte cell count || id:ieu-b-31	TRUE	reported	igd	2.084456252	3.14242E-05	15.28304556
9	1	156304782	0.013022	0.001864	2.97E-12	521592	ieu-b-31	rs3762281	G	A	0.505158	monocyte cell count || id:ieu-b-31	TRUE	reported	igd	1.346205526	4.67796E-05	24.40090879
10	1	158586966	0.016809	0.002073	5.41E-16	521591	ieu-b-31	rs2022003	T	A	0.279384	monocyte cell count || id:ieu-b-31	TRUE	reported	igd	1.497146663	5.07564E-05	26.47530402
11	1	205799987	0.019914	0.001894	8.11E-26	521556	ieu-b-31	rs1772143	A	T	0.413178	monocyte cell count || id:ieu-b-31	TRUE	reported	igd	1.367824718	0.000102785	53.6134314
12	1	212553111	0.021672	0.001955	1.63E-28	521591	ieu-b-31	rs701905	C	G	0.352317	monocyte cell count || id:ieu-b-31	TRUE	reported	igd	1.411925579	0.000107523	56.08872753
13	1	249191706	-0.017413	0.002412	5.51E-13	499223	ieu-b-31	rs4335411	A	G	0.762473	monocyte cell count || id:ieu-b-31	TRUE	reported	igd	1.704215835	3.78151E-05	18.87881476
14	1	31194784	0.012761	0.002093	1.12E-09	520653	ieu-b-31	rs74765249	T	C	0.281465	monocyte cell count || id:ieu-b-31	TRUE	reported	igd	1.510231123	2.88792E-05	15.0364099
15	1	62107021	-0.02438	0.002335	1.74E-25	478114	ieu-b-31	rs1933295	G	A	0.776592	monocyte cell count || id:ieu-b-31	TRUE	reported	igd	1.61455415	7.91195E-05	37.83099878
16	1	66128239	0.018875	0.002862	4.38E-11	478108	ieu-b-31	rs6664626	T	G	0.142992	monocyte cell count || id:ieu-b-31	TRUE	reported	igd	1.978940036	2.22964E-05	10.66029298
17	1	110229787	-0.014405	0.002267	2.16E-10	518098	ieu-b-31	rs36209093	T	C	0.662691	monocyte cell count || id:ieu-b-31	TRUE	reported	igd	1.63176449	3.48402E-05	18.05119413
18	1	112657830	0.013577	0.002176	4.52E-10	521594	ieu-b-31	rs458699	A	T	0.757042	monocyte cell count || id:ieu-b-31	TRUE	reported	igd	1.571539077	2.74561E-05	14.3212619
19	1	9182141	-0.014095	0.002289	7.63E-10	520509	ieu-b-31	rs12144117	T	C	0.215407	monocyte cell count || id:ieu-b-31	TRUE	reported	igd	1.651429029	2.46232E-05	12.81686581
20	1	9307033	0.014654	0.002156	1.11E-11	520185	ieu-b-31	rs7524046	A	G	0.251336	monocyte cell count || id:ieu-b-31	TRUE	reported	igd	1.554990245	3.34217E-05	17.38598705
21	1	43419705	-0.027781	0.002504	1.45E-28	521590	ieu-b-31	rs17387886	C	G	0.173567	monocyte cell count || id:ieu-b-31	TRUE	reported	igd	1.808418548	6.77022E-05	35.31503504
22	1	54955589	0.013122	0.002203	2.65E-09	521590	ieu-b-31	rs34417629	A	G	0.23399	monocyte cell count || id:ieu-b-31	TRUE	reported	igd	1.591032772	2.43839E-05	12.71867089
23	1	90038588	-0.018028	0.001863	4.00E-22	521588	ieu-b-31	rs12118443	A	G	0.489432	monocyte cell count || id:ieu-b-31	TRUE	reported	igd	1.345478153	8.97259E-05	46.80396451
24	1	92041502	-0.016005	0.002181	2.23E-13	520190	ieu-b-31	rs4658231	G	A	0.24867	monocyte cell count || id:ieu-b-31	TRUE	reported	igd	1.573028768	3.86832E-05	20.12330346
25	1	92766438	-0.094321	0.005802	2.22E-59	520494	ieu-b-31	rs115340020	A	G	0.027188	monocyte cell count || id:ieu-b-31	TRUE	reported	igd	4.185868572	2.68585E-05	13.9800111
26	1	110470764	0.036848	0.002635	2.21E-44	519569	ieu-b-31	rs333947	A	G	0.150214	monocyte cell count || id:ieu-b-31	TRUE	reported	igd	1.899337903	9.60889E-05	49.92943388
27	1	159174123	0.028123	0.002424	4.37E-31	521589	ieu-b-31	rs3027012	T	C	0.182687	monocyte cell count || id:ieu-b-31	TRUE	reported	igd	1.75063992	7.70647E-05	40.1990615
28	1	185400939	0.024736	0.002083	1.69E-32	478116	ieu-b-31	rs11590380	C	T	0.679418	monocyte cell count || id:ieu-b-31	TRUE	reported	igd	1.440309777	0.000128485	61.43849521
29	1	207998783	-0.023277	0.002862	4.36E-16	521591	ieu-b-31	rs7522307	C	G	0.124104	monocyte cell count || id:ieu-b-31	TRUE	reported	igd	2.066972383	2.7571E-05	14.38114223
30	1	221136787	0.016628	0.001894	1.77E-18	521591	ieu-b-31	rs1335929	C	T	0.570881	monocyte cell count || id:ieu-b-31	TRUE	reported	igd	1.367870612	7.24008E-05	37.76619145
31	1	235257838	0.012209	0.001915	1.89E-10	521591	ieu-b-31	rs4269828	G	A	0.560056	monocyte cell count || id:ieu-b-31	TRUE	reported	igd	1.383037077	3.84018E-05	20.03071689
32	1	236107241	-0.079652	0.002993	6.30E-156	521593	ieu-b-31	rs6429432	C	A	0.891513	monocyte cell count || id:ieu-b-31	TRUE	reported	igd	2.161586374	0.000262654	137.0338095
33	1	9711642	-0.022592	0.00193	1.31E-31	521589	ieu-b-31	rs7516138	G	A	0.391091	monocyte cell count || id:ieu-b-31	TRUE	reported	igd	1.393867593	0.00012512	65.26910064
34	1	10633245	0.011892	0.001876	2.41E-10	521593	ieu-b-31	rs6687430	A	G	0.54337	monocyte cell count || id:ieu-b-31	TRUE	reported	igd	1.354873384	3.82298E-05	19.94110243
35	1	10724236	0.02119	0.00197	5.94E-27	477177	ieu-b-31	rs284324	A	G	0.495314	monocyte cell count || id:ieu-b-31	TRUE	reported	igd	1.360836588	0.000121222	57.85117001
36	1	42368339	0.0148	0.001877	3.33E-15	521591	ieu-b-31	rs2786487	C	G	0.558639	monocyte cell count || id:ieu-b-31	TRUE	reported	igd	1.355592999	5.87787E-05	30.66012708
37	1	53211887	-0.015731	0.001863	3.18E-17	521570	ieu-b-31	rs1889033	G	A	0.485351	monocyte cell count || id:ieu-b-31	TRUE	reported	igd	1.345454937	6.82922E-05	35.6214837
38	1	54704629	-0.015167	0.001918	2.75E-15	519571	ieu-b-31	rs2274664	T	C	0.580335	monocyte cell count || id:ieu-b-31	TRUE	reported	igd	1.382518827	5.86231E-05	30.46053076
39	1	67426487	-0.016747	0.00203	1.68E-16	478115	ieu-b-31	rs12742428	G	A	0.650574	monocyte cell count || id:ieu-b-31	TRUE	reported	igd	1.403660965	6.4719E-05	30.94497751
40	1	89332165	-0.012614	0.001878	1.94E-11	521591	ieu-b-31	rs2810883	T	C	0.544768	monocyte cell count || id:ieu-b-31	TRUE	reported	igd	1.356315211	4.29001E-05	22.37720349
41	1	118154575	0.026909	0.002479	2.01E-27	520651	ieu-b-31	rs67224956	C	T	0.170315	monocyte cell count || id:ieu-b-31	TRUE	reported	igd	1.788750961	6.39575E-05	33.30153911
42	1	169666987	-0.021886	0.002015	1.93E-27	521592	ieu-b-31	rs4987353	A	G	0.310381	monocyte cell count || id:ieu-b-31	TRUE	reported	igd	1.455259729	9.68247E-05	50.50767975
43	1	180905694	-0.01889	0.002034	1.68E-20	521586	ieu-b-31	rs3795503	T	C	0.314513	monocyte cell count || id:ieu-b-31	TRUE	reported	igd	1.468973332	7.13024E-05	37.19282276
44	1	225962690	0.018322	0.00192	1.49E-21	520513	ieu-b-31	rs6696074	T	C	0.562926	monocyte cell count || id:ieu-b-31	TRUE	reported	igd	1.385214468	8.60891E-05	44.81416381
45	1	244487940	-0.026402	0.002716	2.59E-22	521592	ieu-b-31	rs61165644	G	A	0.14078	monocyte cell count || id:ieu-b-31	TRUE	reported	igd	1.961531227	4.38287E-05	22.86161075
46	1	92315896	0.366555	0.009065	1.00E-200	521131	ieu-b-31	rs17575497	T	C	0.013208	monocyte cell count || id:ieu-b-31	TRUE	reported	igd	6.543969441	8.17878E-05	42.62547283
47	1	204276040	-0.016032	0.00229	2.66E-12	520653	ieu-b-31	rs9787298	C	A	0.210661	monocyte cell count || id:ieu-b-31	TRUE	reported	igd	1.652379011	3.13064E-05	16.30024267
48	1	234909298	-0.018347	0.00191	8.20E-22	520181	ieu-b-31	rs4626924	T	C	0.551005	monocyte cell count || id:ieu-b-31	TRUE	reported	igd	1.377560273	8.77679E-05	45.65905058
49	2	12898460	0.020401	0.001889	3.76E-27	517821	ieu-b-31	rs4669869	C	T	0.44511	monocyte cell count || id:ieu-b-31	TRUE	reported	igd	1.359320252	0.000111266	57.62220707
50	2	27752871	0.012908	0.001889	8.58E-12	521587	ieu-b-31	rs6753534	T	C	0.562248	monocyte cell count || id:ieu-b-31	TRUE	reported	igd	1.364254318	4.4067E-05	22.98568891
51	2	31463850	0.020504	0.002031	6.26E-24	520511	ieu-b-31	rs647137	A	G	0.697455	monocyte cell count || id:ieu-b-31	TRUE	reported	igd	1.465294365	8.26349E-05	43.01577263
52	2	65656969	0.027559	0.001895	7.40E-48	520194	ieu-b-31	rs7569084	T	C	0.583833	monocyte cell count || id:ieu-b-31	TRUE	reported	igd	1.366758815	0.000197574	102.7966352
53	2	86145787	0.010661	0.001892	1.80E-08	521592	ieu-b-31	rs7593080	T	C	0.574099	monocyte cell count || id:ieu-b-31	TRUE	reported	igd	1.366427497	2.97679E-05	15.52709933
54	2	111917317	-0.020082	0.002179	3.22E-20	520653	ieu-b-31	rs3789062	T	C	0.245372	monocyte cell count || id:ieu-b-31	TRUE	reported	igd	1.572285531	6.04142E-05	31.45661224
55	2	136890059	-0.040256	0.002125	5.20E-80	519574	ieu-b-31	rs7574456	T	C	0.739962	monocyte cell count || id:ieu-b-31	TRUE	reported	igd	1.531731486	0.000265811	138.1444317
56	2	137008098	-0.020043	0.002487	7.99E-16	520653	ieu-b-31	rs59295685	T	C	0.173015	monocyte cell count || id:ieu-b-31	TRUE	reported	igd	1.7945269	3.56974E-05	18.58656362
57	2	160418171	0.018431	0.001867	5.95E-23	520653	ieu-b-31	rs1863219	G	C	0.512267	monocyte cell count || id:ieu-b-31	TRUE	reported	igd	1.34715791	9.3534E-05	48.70310316
58	2	182961271	-0.012475	0.002282	4.70E-08	520653	ieu-b-31	rs1400003	T	C	0.212658	monocyte cell count || id:ieu-b-31	TRUE	reported	igd	1.646606508	1.9221E-05	10.00763939
59	2	202151400	-0.015614	0.002431	1.39E-10	520651	ieu-b-31	rs17860428	A	G	0.179529	monocyte cell count || id:ieu-b-31	TRUE	reported	igd	1.754116009	2.33421E-05	12.15331472
60	2	241568326	-0.032235	0.002507	8.44E-38	477175	ieu-b-31	rs34236350	T	C	0.182541	monocyte cell count || id:ieu-b-31	TRUE	reported	igd	1.731781816	0.000103401	49.34534281
61	2	8563029	0.021687	0.002355	3.44E-20	520512	ieu-b-31	rs7572278	A	T	0.206833	monocyte cell count || id:ieu-b-31	TRUE	reported	igd	1.699050489	5.34565E-05	27.82615164
62	2	24680948	-0.010933	0.001989	3.93E-08	519575	ieu-b-31	rs1031091	G	A	0.336191	monocyte cell count || id:ieu-b-31	TRUE	reported	igd	1.43370205	2.59549E-05	13.48583822
63	2	43360065	0.021103	0.002169	2.41E-22	521586	ieu-b-31	rs28498283	T	A	0.257557	monocyte cell count || id:ieu-b-31	TRUE	reported	igd	1.566471562	6.9408E-05	36.20464084
64	2	64993045	0.015051	0.002047	2.00E-13	520194	ieu-b-31	rs2136451	A	G	0.298482	monocyte cell count || id:ieu-b-31	TRUE	reported	igd	1.476388018	4.35228E-05	22.64118843
65	2	96855241	0.015584	0.002002	7.24E-15	520502	ieu-b-31	rs4907230	A	G	0.323539	monocyte cell count || id:ieu-b-31	TRUE	reported	igd	1.444359407	5.09573E-05	26.52464578
66	2	102145661	0.012709	0.001997	2.02E-10	520194	ieu-b-31	rs6745920	C	T	0.619377	monocyte cell count || id:ieu-b-31	TRUE	reported	igd	1.44032578	3.67097E-05	19.09681764
67	2	219115108	0.022174	0.001885	6.45E-32	520648	ieu-b-31	rs6736362	T	C	0.559146	monocyte cell count || id:ieu-b-31	TRUE	reported	igd	1.360139511	0.00013103	68.22925388
68	2	220040330	0.014398	0.001903	3.98E-14	520189	ieu-b-31	rs1127101	G	A	0.603537	monocyte cell count || id:ieu-b-31	TRUE	reported	igd	1.372522177	5.26626E-05	27.39583376
69	2	232272826	-0.013558	0.002191	6.32E-10	520650	ieu-b-31	rs12993696	G	A	0.241702	monocyte cell count || id:ieu-b-31	TRUE	reported	igd	1.580939731	2.69594E-05	14.03675418
70	2	169744551	0.02263	0.002002	1.36E-29	519574	ieu-b-31	rs62176784	G	A	0.319489	monocyte cell count || id:ieu-b-31	TRUE	reported	igd	1.443071263	0.000106934	55.56569982
71	2	237817538	-0.013036	0.002014	9.89E-11	520647	ieu-b-31	rs30102	C	G	0.316993	monocyte cell count || id:ieu-b-31	TRUE	reported	igd	1.453219281	3.48443E-05	18.14212096
72	2	8443859	0.017402	0.002313	5.62E-14	519576	ieu-b-31	rs3111414	G	C	0.794447	monocyte cell count || id:ieu-b-31	TRUE	reported	igd	1.66724788	3.55809E-05	18.48755968
73	2	16641675	-0.011359	0.002056	3.39E-08	520649	ieu-b-31	rs1367153	A	G	0.707555	monocyte cell count || id:ieu-b-31	TRUE	reported	igd	1.483527597	2.42618E-05	12.63214923
74	2	46074096	0.019255	0.002182	1.17E-18	521594	ieu-b-31	rs4952782	A	T	0.759932	monocyte cell count || id:ieu-b-31	TRUE	reported	igd	1.575872365	5.44733E-05	28.41440386
75	2	111776154	-0.040906	0.002579	1.37E-56	520652	ieu-b-31	rs72836307	T	C	0.156407	monocyte cell count || id:ieu-b-31	TRUE	reported	igd	1.860908899	0.00012751	66.39634988
76	2	128593058	0.012109	0.00207	5.02E-09	484298	ieu-b-31	rs13027410	C	A	0.317451	monocyte cell count || id:ieu-b-31	TRUE	reported	igd	1.440544515	3.06199E-05	14.82954759
77	2	162913498	0.011782	0.001944	1.40E-09	520654	ieu-b-31	rs6733162	C	G	0.62363	monocyte cell count || id:ieu-b-31	TRUE	reported	igd	1.4027196	3.31183E-05	17.2436907
78	2	170493863	0.013527	0.002103	1.29E-10	520195	ieu-b-31	rs8207	G	A	0.26667	monocyte cell count || id:ieu-b-31	TRUE	reported	igd	1.516779183	3.11073E-05	16.18228641
79	2	196914283	0.0116	0.002071	2.17E-08	520195	ieu-b-31	rs6434817	G	A	0.718131	monocyte cell count || id:ieu-b-31	TRUE	reported	igd	1.493699328	2.44158E-05	12.70122764
80	2	61733012	-0.015343	0.001915	1.18E-15	521593	ieu-b-31	rs6545873	C	T	0.610495	monocyte cell count || id:ieu-b-31	TRUE	reported	igd	1.383039728	5.85297E-05	30.53035907
81	2	111752151	0.14024	0.006704	4.24E-97	520651	ieu-b-31	rs150449635	C	T	0.022455	monocyte cell count || id:ieu-b-31	TRUE	reported	igd	4.837348304	3.68985E-05	19.21188443
82	2	145477217	0.012622	0.002009	3.45E-10	519575	ieu-b-31	rs3856364	G	C	0.67981	monocyte cell count || id:ieu-b-31	TRUE	reported	igd	1.44811836	3.3073E-05	17.18440417
83	2	148803672	0.020299	0.002038	2.49E-23	520616	ieu-b-31	rs13032786	G	C	0.299909	monocyte cell count || id:ieu-b-31	TRUE	reported	igd	1.470492911	8.00198E-05	41.66275665
84	2	182045054	-0.032903	0.002155	1.43E-52	519112	ieu-b-31	rs4462758	A	G	0.750205	monocyte cell count || id:ieu-b-31	TRUE	reported	igd	1.552665162	0.00016831	87.38594074
85	2	182308352	0.127269	0.001885	1.00E-200	520195	ieu-b-31	rs6740847	G	A	0.562078	monocyte cell count || id:ieu-b-31	TRUE	reported	igd	1.359547674	0.004313996	2253.833493
86	2	225750753	-0.041572	0.002564	4.70E-59	520192	ieu-b-31	rs10197805	C	T	0.15658	monocyte cell count || id:ieu-b-31	TRUE	reported	igd	1.849268003	0.000133479	69.44360824
87	2	228321982	-0.011119	0.001889	4.07E-09	520549	ieu-b-31	rs12694733	A	G	0.582142	monocyte cell count || id:ieu-b-31	TRUE	reported	igd	1.362896155	3.23812E-05	16.85650718
88	3	12266804	-0.030979	0.001911	4.69E-59	521585	ieu-b-31	rs1822534	G	A	0.394011	monocyte cell count || id:ieu-b-31	TRUE	reported	igd	1.380140288	0.000240598	125.5218513
89	3	42906116	0.157057	0.003864	1.00E-200	520192	ieu-b-31	rs2228467	C	T	0.061974	monocyte cell count || id:ieu-b-31	TRUE	reported	igd	2.786884385	0.000369259	192.155795
90	3	45945287	-0.016861	0.002139	3.38E-15	521590	ieu-b-31	rs875890	A	T	0.262208	monocyte cell count || id:ieu-b-31	TRUE	reported	igd	1.544811212	4.6092E-05	24.04215074
91	3	46406367	0.035585	0.001932	1.11E-75	521590	ieu-b-31	rs2213290	T	C	0.407826	monocyte cell count || id:ieu-b-31	TRUE	reported	igd	1.395313353	0.000314156	163.9112375
92	3	98416900	0.025021	0.00188	2.30E-40	520192	ieu-b-31	rs10935473	T	G	0.441522	monocyte cell count || id:ieu-b-31	TRUE	reported	igd	1.355937537	0.000167926	87.3681836
93	3	124342954	-0.015065	0.002485	1.39E-09	521591	ieu-b-31	rs663202	C	G	0.170566	monocyte cell count || id:ieu-b-31	TRUE	reported	igd	1.794698243	1.9937E-05	10.3991244
94	3	128185399	-0.026259	0.002392	5.24E-28	519112	ieu-b-31	rs11713343	A	G	0.196605	monocyte cell count || id:ieu-b-31	TRUE	reported	igd	1.723422305	7.33376E-05	38.07306782
95	3	39281374	0.037818	0.002267	1.98E-62	521592	ieu-b-31	rs73058593	C	G	0.217554	monocyte cell count || id:ieu-b-31	TRUE	reported	igd	1.637257472	0.000181641	94.75949675
96	3	71817778	-0.020844	0.002927	1.11E-12	520654	ieu-b-31	rs13094390	G	A	0.115983	monocyte cell count || id:ieu-b-31	TRUE	reported	igd	2.112016599	1.99734E-05	10.39940856
97	3	72397279	0.01741	0.00191	8.21E-20	521589	ieu-b-31	rs9809116	G	A	0.408841	monocyte cell count || id:ieu-b-31	TRUE	reported	igd	1.379423369	7.70001E-05	40.16532892
98	3	141650739	-0.016163	0.002511	1.25E-10	521592	ieu-b-31	rs1976633	G	A	0.834784	monocyte cell count || id:ieu-b-31	TRUE	reported	igd	1.813477508	2.19117E-05	11.42916722
99	3	24347800	-0.017204	0.001981	3.97E-18	521592	ieu-b-31	rs869785	C	T	0.669622	monocyte cell count || id:ieu-b-31	TRUE	reported	igd	1.430704478	6.39779E-05	33.37235591
100	3	58029016	-0.012373	0.001985	4.71E-10	521568	ieu-b-31	rs11130612	T	C	0.334436	monocyte cell count || id:ieu-b-31	TRUE	reported	igd	1.433560349	3.31628E-05	17.29715114
101	3	119865160	0.012652	0.00201	3.16E-10	521564	ieu-b-31	rs13073885	C	T	0.315326	monocyte cell count || id:ieu-b-31	TRUE	reported	igd	1.451609698	3.28014E-05	17.10852014
102	3	141249398	-0.021775	0.001911	4.75E-30	520649	ieu-b-31	rs6800122	T	C	0.399684	monocyte cell count || id:ieu-b-31	TRUE	reported	igd	1.37890138	0.000119668	62.31203524
103	3	159923303	-0.013584	0.001931	2.07E-12	520651	ieu-b-31	rs16831132	T	C	0.39739	monocyte cell count || id:ieu-b-31	TRUE	reported	igd	1.393335259	4.55226E-05	23.70239137
104	3	196078149	-0.011543	0.002024	1.21E-08	475812	ieu-b-31	rs6772164	A	C	0.358647	monocyte cell count || id:ieu-b-31	TRUE	reported	igd	1.396137536	3.14467E-05	14.96313297
105	3	196504902	-0.028712	0.001892	5.72E-52	521591	ieu-b-31	rs7626444	C	G	0.421355	monocyte cell count || id:ieu-b-31	TRUE	reported	igd	1.366426187	0.0002153	112.3225171
106	3	107296969	-0.016569	0.002414	7.01E-12	521592	ieu-b-31	rs62261974	G	A	0.183464	monocyte cell count || id:ieu-b-31	TRUE	reported	igd	1.743422821	2.7061E-05	14.11511245
107	3	128292844	0.077151	0.001952	1.00E-200	521587	ieu-b-31	rs2734047	G	A	0.635458	monocyte cell count || id:ieu-b-31	TRUE	reported	igd	1.409753536	0.00138759	724.7517748
108	3	136461860	-0.021083	0.002706	7.01E-15	521588	ieu-b-31	rs34281413	T	C	0.137178	monocyte cell count || id:ieu-b-31	TRUE	reported	igd	1.954301601	2.75497E-05	14.36994828
109	3	172276979	0.025769	0.002888	4.80E-19	478118	ieu-b-31	rs231988	C	T	0.868197	monocyte cell count || id:ieu-b-31	TRUE	reported	igd	1.996938711	3.811E-05	18.22170703
110	3	187429202	0.01367	0.002253	1.33E-09	521592	ieu-b-31	rs56925909	G	C	0.218542	monocyte cell count || id:ieu-b-31	TRUE	reported	igd	1.627146486	2.41076E-05	12.57459484
111	3	188115682	-0.021799	0.002061	4.16E-26	519566	ieu-b-31	rs9815073	A	C	0.345844	monocyte cell count || id:ieu-b-31	TRUE	reported	igd	1.4855879	9.74245E-05	50.62317394
112	3	27757018	0.01062	0.001915	3.01E-08	520647	ieu-b-31	rs2371108	T	G	0.38831	monocyte cell count || id:ieu-b-31	TRUE	reported	igd	1.381784967	2.80613E-05	14.61039464
113	3	123104279	0.018373	0.002728	1.69E-11	520650	ieu-b-31	rs58011825	C	A	0.137161	monocyte cell count || id:ieu-b-31	TRUE	reported	igd	1.968417885	2.06213E-05	10.73665779
114	3	185903842	-0.01154	0.001922	1.97E-09	520464	ieu-b-31	rs2018092	C	T	0.614987	monocyte cell count || id:ieu-b-31	TRUE	reported	igd	1.38659213	3.28009E-05	17.07217101
115	4	79515724	0.013851	0.002057	1.72E-11	520512	ieu-b-31	rs1587222	G	A	0.701806	monocyte cell count || id:ieu-b-31	TRUE	reported	igd	1.484053867	3.64593E-05	18.97814734
116	4	120401835	-0.013729	0.001995	6.18E-12	520193	ieu-b-31	rs10518329	G	A	0.330665	monocyte cell count || id:ieu-b-31	TRUE	reported	igd	1.438881908	4.02985E-05	20.96378038
117	4	146105777	-0.016183	0.001998	5.82E-16	521554	ieu-b-31	rs72720206	A	G	0.326922	monocyte cell count || id:ieu-b-31	TRUE	reported	igd	1.442929539	5.53563E-05	28.87280748
118	4	7044380	0.038297	0.001915	7.06E-89	517676	ieu-b-31	rs871134	T	C	0.571095	monocyte cell count || id:ieu-b-31	TRUE	reported	igd	1.377836844	0.000378472	195.999127
119	4	39039258	-0.0216	0.001986	1.59E-27	520191	ieu-b-31	rs2711981	T	C	0.663087	monocyte cell count || id:ieu-b-31	TRUE	reported	igd	1.432387958	0.000101603	52.85788113
120	4	55503194	-0.016542	0.00187	9.43E-19	521592	ieu-b-31	rs723585	G	A	0.483425	monocyte cell count || id:ieu-b-31	TRUE	reported	igd	1.350538805	7.49298E-05	39.08554602
121	4	84159219	-0.025396	0.001975	8.14E-38	521587	ieu-b-31	rs4566648	G	T	0.342027	monocyte cell count || id:ieu-b-31	TRUE	reported	igd	1.426364362	0.000142682	74.43123092
122	4	103401723	-0.018654	0.001964	2.29E-21	521589	ieu-b-31	rs141936164	G	A	0.350763	monocyte cell count || id:ieu-b-31	TRUE	reported	igd	1.418422773	7.87734E-05	41.09041795
123	4	154385925	0.013596	0.001922	1.58E-12	521589	ieu-b-31	rs7687559	C	G	0.398128	monocyte cell count || id:ieu-b-31	TRUE	reported	igd	1.388089903	4.59774E-05	23.98229306
124	4	38081983	-0.011101	0.002017	3.81E-08	521591	ieu-b-31	rs6856799	C	T	0.315049	monocyte cell count || id:ieu-b-31	TRUE	reported	igd	1.456702759	2.5064E-05	13.07342061
125	4	57731446	-0.016305	0.002084	5.42E-15	520161	ieu-b-31	rs9637714	C	T	0.289005	monocyte cell count || id:ieu-b-31	TRUE	reported	igd	1.503026398	4.83627E-05	25.15749587
126	4	72615362	-0.013213	0.002061	1.48E-10	521593	ieu-b-31	rs11723621	G	A	0.290773	monocyte cell count || id:ieu-b-31	TRUE	reported	igd	1.488482966	3.25001E-05	16.95230157
127	4	83547862	-0.050963	0.002417	1.15E-98	520648	ieu-b-31	rs17005891	A	G	0.184381	monocyte cell count || id:ieu-b-31	TRUE	reported	igd	1.744009124	0.00025683	133.7519282
128	4	185237116	0.01173	0.001975	2.96E-09	519573	ieu-b-31	rs56058420	G	A	0.356231	monocyte cell count || id:ieu-b-31	TRUE	reported	igd	1.423607893	3.11392E-05	16.17951287
129	4	185396920	-0.011125	0.001905	5.34E-09	519571	ieu-b-31	rs1425553	A	G	0.578634	monocyte cell count || id:ieu-b-31	TRUE	reported	igd	1.373148262	3.2008E-05	16.63089963
130	4	2259463	0.022401	0.002796	1.18E-15	521591	ieu-b-31	rs9992013	G	C	0.136509	monocyte cell count || id:ieu-b-31	TRUE	reported	igd	2.019306353	2.90121E-05	15.13284239
131	4	110887989	-0.018352	0.001912	8.82E-22	521593	ieu-b-31	rs200910839	A	G	0.403454	monocyte cell count || id:ieu-b-31	TRUE	reported	igd	1.380873086	8.50212E-05	44.3500634
132	4	145042250	-0.023514	0.001892	1.94E-35	519506	ieu-b-31	rs4240356	G	C	0.55045	monocyte cell count || id:ieu-b-31	TRUE	reported	igd	1.363692387	0.000147145	76.45376449
133	5	54882505	-0.018917	0.002041	1.97E-20	521588	ieu-b-31	rs4865956	A	T	0.696281	monocyte cell count || id:ieu-b-31	TRUE	reported	igd	1.474031622	6.9659E-05	36.33570642
134	5	156802019	-0.010937	0.001949	2.05E-08	520190	ieu-b-31	rs12522498	G	A	0.360634	monocyte cell count || id:ieu-b-31	TRUE	reported	igd	1.405700628	2.79162E-05	14.52209932
135	5	17399899	-0.012387	0.001912	9.61E-11	520509	ieu-b-31	rs964752	G	C	0.539949	monocyte cell count || id:ieu-b-31	TRUE	reported	igd	1.379437441	4.00606E-05	20.85263516
136	5	55453942	0.034302	0.002634	1.00E-38	521582	ieu-b-31	rs28722705	T	A	0.149045	monocyte cell count || id:ieu-b-31	TRUE	reported	igd	1.902291504	8.24781E-05	43.02248595
137	5	57202727	-0.016977	0.002327	3.14E-13	521592	ieu-b-31	rs74735005	C	T	0.206468	monocyte cell count || id:ieu-b-31	TRUE	reported	igd	1.680590267	3.34384E-05	17.44171474
138	5	100162317	0.012909	0.001966	5.35E-11	520514	ieu-b-31	rs2548257	A	C	0.653021	monocyte cell count || id:ieu-b-31	TRUE	reported	igd	1.418403261	3.75358E-05	19.53858651
139	5	110962584	0.014834	0.002354	3.01E-10	521591	ieu-b-31	rs10478058	G	A	0.196989	monocyte cell count || id:ieu-b-31	TRUE	reported	igd	1.700088396	2.40861E-05	12.56336257
140	5	179230321	-0.017985	0.001921	8.21E-21	521586	ieu-b-31	rs6883116	C	T	0.417349	monocyte cell count || id:ieu-b-31	TRUE	reported	igd	1.387363702	8.17294E-05	42.63221078
141	5	131677047	-0.022463	0.001875	4.75E-33	520504	ieu-b-31	rs11242109	T	G	0.478171	monocyte cell count || id:ieu-b-31	TRUE	reported	igd	1.352736809	0.00013761	71.63619481
142	5	161368942	-0.011801	0.002127	2.97E-08	521593	ieu-b-31	rs1902796	G	A	0.735738	monocyte cell count || id:ieu-b-31	TRUE	reported	igd	1.536149087	2.29487E-05	11.97012933
143	5	173207353	-0.024481	0.002251	1.62E-27	520655	ieu-b-31	rs360017	G	A	0.775236	monocyte cell count || id:ieu-b-31	TRUE	reported	igd	1.624241178	7.91677E-05	41.22215701
144	5	60733933	0.010894	0.001878	6.79E-09	521592	ieu-b-31	rs7720894	C	G	0.502519	monocyte cell count || id:ieu-b-31	TRUE	reported	igd	1.356316511	3.22561E-05	16.82499294
145	5	78201833	-0.011032	0.001879	4.48E-09	521565	ieu-b-31	rs6865582	G	C	0.461058	monocyte cell count || id:ieu-b-31	TRUE	reported	igd	1.357003601	3.28454E-05	17.13148984
146	5	88223420	-0.012414	0.001944	1.77E-10	520652	ieu-b-31	rs190982	A	G	0.602656	monocyte cell count || id:ieu-b-31	TRUE	reported	igd	1.402716905	3.75102E-05	19.53042631
147	5	71749094	-0.031703	0.002879	3.64E-28	520513	ieu-b-31	rs2338021	C	T	0.879688	monocyte cell count || id:ieu-b-31	TRUE	reported	igd	2.077100237	4.93121E-05	25.66875171
148	5	111039017	-0.016905	0.002017	5.47E-17	521587	ieu-b-31	rs6869021	T	C	0.313259	monocyte cell count || id:ieu-b-31	TRUE	reported	igd	1.456697173	5.79453E-05	30.22515829
149	5	132322852	-0.016504	0.002625	3.33E-10	521592	ieu-b-31	rs12332674	G	T	0.152382	monocyte cell count || id:ieu-b-31	TRUE	reported	igd	1.89580982	1.95773E-05	10.21152224
150	5	133871101	-0.016638	0.002346	1.38E-12	520190	ieu-b-31	rs329125	A	C	0.207081	monocyte cell count || id:ieu-b-31	TRUE	reported	igd	1.692033695	3.17529E-05	16.51799836
151	5	149482262	0.033644	0.002115	6.13E-57	521591	ieu-b-31	rs6579771	T	C	0.268553	monocyte cell count || id:ieu-b-31	TRUE	reported	igd	1.527479591	0.000190593	99.43024013
152	5	149501803	-0.054151	0.002035	6.78E-156	519114	ieu-b-31	rs17656204	T	C	0.321977	monocyte cell count || id:ieu-b-31	TRUE	reported	igd	1.466208674	0.000595553	309.3431161
153	6	10520009	-0.030323	0.001881	2.13E-58	521503	ieu-b-31	rs707793	C	T	0.531284	monocyte cell count || id:ieu-b-31	TRUE	reported	igd	1.358367246	0.000248186	129.4611277
154	6	31260262	-0.020315	0.002101	4.39E-22	520509	ieu-b-31	rs28367597	G	C	0.272849	monocyte cell count || id:ieu-b-31	TRUE	reported	igd	1.515793966	7.12739E-05	37.10118683
155	6	32632689	-0.071828	0.005094	4.10E-45	490498	ieu-b-31	rs41552812	T	C	0.06205	monocyte cell count || id:ieu-b-31	TRUE	reported	igd	3.567611548	4.71828E-05	23.14407654
156	6	43693094	-0.010796	0.001925	2.09E-08	519571	ieu-b-31	rs11965885	T	G	0.581843	monocyte cell count || id:ieu-b-31	TRUE	reported	igd	1.387564516	2.94574E-05	15.30560801
157	6	53444319	-0.020069	0.002358	1.84E-17	521592	ieu-b-31	rs644492	G	A	0.195876	monocyte cell count || id:ieu-b-31	TRUE	reported	igd	1.702978879	4.37489E-05	22.81998981
158	6	111111127	-0.010361	0.001892	4.46E-08	521594	ieu-b-31	rs12198236	C	T	0.562093	monocyte cell count || id:ieu-b-31	TRUE	reported	igd	1.366430117	2.8304E-05	14.76358302
159	6	113969527	0.019264	0.002125	1.32E-19	520644	ieu-b-31	rs1970364	T	C	0.264825	monocyte cell count || id:ieu-b-31	TRUE	reported	igd	1.533307882	6.1463E-05	32.00219762
160	6	170586082	-0.01813	0.001963	2.72E-20	477174	ieu-b-31	rs2273215	A	G	0.458222	monocyte cell count || id:ieu-b-31	TRUE	reported	igd	1.355996865	8.87576E-05	42.35639944
161	6	16758112	-0.016559	0.001898	2.85E-18	520189	ieu-b-31	rs2927	C	T	0.580121	monocyte cell count || id:ieu-b-31	TRUE	reported	igd	1.368915971	7.12832E-05	37.08325283
162	6	22078615	0.015034	0.001898	2.49E-15	521590	ieu-b-31	rs4712652	A	G	0.579923	monocyte cell count || id:ieu-b-31	TRUE	reported	igd	1.370758149	5.8608E-05	30.57100366
163	6	89832717	-0.011668	0.002031	9.49E-09	521593	ieu-b-31	rs12207691	G	A	0.304304	monocyte cell count || id:ieu-b-31	TRUE	reported	igd	1.466816547	2.67916E-05	13.97462387
164	6	131114386	0.012242	0.001903	1.31E-10	520192	ieu-b-31	rs761841	C	T	0.576839	monocyte cell count || id:ieu-b-31	TRUE	reported	igd	1.372526135	3.88377E-05	20.20377936
165	6	135418916	-0.037905	0.002128	6.09E-71	521129	ieu-b-31	rs7776054	G	A	0.260831	monocyte cell count || id:ieu-b-31	TRUE	reported	igd	1.536187562	0.000234767	122.3722668
166	6	151686905	0.013538	0.001949	3.92E-12	520194	ieu-b-31	rs11155787	T	C	0.637971	monocyte cell count || id:ieu-b-31	TRUE	reported	igd	1.405706032	4.28444E-05	22.28828092
167	6	156938699	-0.02173	0.0021	4.67E-25	519571	ieu-b-31	rs2817441	T	C	0.279268	monocyte cell count || id:ieu-b-31	TRUE	reported	igd	1.513706745	8.29585E-05	43.10624537
168	6	30243236	-0.028797	0.001919	7.53E-51	515411	ieu-b-31	rs71550194	C	T	0.594882	monocyte cell count || id:ieu-b-31	TRUE	reported	igd	1.377690984	0.000210588	108.5617133
169	6	33048380	0.031818	0.00289	3.74E-28	521584	ieu-b-31	rs3128959	A	G	0.120518	monocyte cell count || id:ieu-b-31	TRUE	reported	igd	2.087180329	4.92646E-05	25.69677767
170	6	137135004	-0.015656	0.001905	2.18E-16	520192	ieu-b-31	rs9494573	C	T	0.588851	monocyte cell count || id:ieu-b-31	TRUE	reported	igd	1.373968621	6.28699E-05	32.70634031
171	6	137593036	-0.01482	0.002297	1.14E-10	520509	ieu-b-31	rs2797681	C	G	0.255654	monocyte cell count || id:ieu-b-31	TRUE	reported	igd	1.657200733	3.04371E-05	15.84321857
172	6	2886067	-0.014689	0.002241	5.78E-11	520190	ieu-b-31	rs12530071	C	T	0.224608	monocyte cell count || id:ieu-b-31	TRUE	reported	igd	1.616303287	2.87684E-05	14.96539228
173	6	6680510	-0.012146	0.00195	4.88E-10	516280	ieu-b-31	rs3761986	C	T	0.394272	monocyte cell count || id:ieu-b-31	TRUE	reported	igd	1.401126226	3.58935E-05	18.5316811
174	6	46911131	-0.033579	0.003076	1.04E-27	520190	ieu-b-31	rs10948314	G	A	0.10293	monocyte cell count || id:ieu-b-31	TRUE	reported	igd	2.218540344	4.23057E-05	22.0078623
175	6	107442277	-0.021684	0.002003	2.74E-27	520639	ieu-b-31	rs9480737	G	A	0.321131	monocyte cell count || id:ieu-b-31	TRUE	reported	igd	1.445271031	9.81473E-05	51.10413739
176	6	135079040	0.018089	0.002337	1.04E-14	521588	ieu-b-31	rs12055642	C	T	0.199011	monocyte cell count || id:ieu-b-31	TRUE	reported	igd	1.687805928	3.66199E-05	19.10115203
177	6	147694334	0.011811	0.001874	3.01E-10	521560	ieu-b-31	rs9390460	C	T	0.53796	monocyte cell count || id:ieu-b-31	TRUE	reported	igd	1.353386141	3.78608E-05	19.74733525
178	6	7167170	0.02858	0.00233	1.46E-34	521593	ieu-b-31	rs9379077	G	A	0.200867	monocyte cell count || id:ieu-b-31	TRUE	reported	igd	1.68275852	9.26059E-05	48.30686078
179	6	29748690	-0.03374	0.002007	2.28E-63	519103	ieu-b-31	rs1611236	A	G	0.322944	monocyte cell count || id:ieu-b-31	TRUE	reported	igd	1.446019474	0.00023808	123.6172149
180	6	31330618	-0.068474	0.00217	1.00E-200	520514	ieu-b-31	rs2523562	T	C	0.245752	monocyte cell count || id:ieu-b-31	TRUE	reported	igd	1.565582439	0.000709154	369.3852721
181	6	41990827	0.039085	0.002177	4.77E-72	521592	ieu-b-31	rs56007794	T	A	0.24434	monocyte cell count || id:ieu-b-31	TRUE	reported	igd	1.572258278	0.000228204	119.0561481
182	6	44591721	-0.048205	0.003116	6.30E-54	520515	ieu-b-31	rs79894332	A	G	0.10046	monocyte cell count || id:ieu-b-31	TRUE	reported	igd	2.248091966	8.30997E-05	43.25809085
183	6	82463376	0.033833	0.002086	4.34E-59	520193	ieu-b-31	rs915125	T	C	0.282198	monocyte cell count || id:ieu-b-31	TRUE	reported	igd	1.504515118	0.000204869	106.5929087
184	6	122887555	-0.018406	0.001886	1.84E-22	521592	ieu-b-31	rs9375150	G	T	0.446815	monocyte cell count || id:ieu-b-31	TRUE	reported	igd	1.362094218	9.02678E-05	47.08701211
185	6	144385777	0.074605	0.005093	1.51E-48	521590	ieu-b-31	rs149110519	T	C	0.036036	monocyte cell count || id:ieu-b-31	TRUE	reported	igd	3.678225106	2.85816E-05	14.90824955
186	6	170489464	0.020349	0.002546	1.37E-15	478118	ieu-b-31	rs3012415	T	C	0.822848	monocyte cell count || id:ieu-b-31	TRUE	reported	igd	1.760459127	3.8952E-05	18.62430686
187	7	2578455	0.015617	0.00233	2.12E-11	521587	ieu-b-31	rs4721764	A	G	0.209536	monocyte cell count || id:ieu-b-31	TRUE	reported	igd	1.682748842	2.85317E-05	14.88212147
188	7	2757867	0.017561	0.00208	3.23E-17	521591	ieu-b-31	rs798563	C	A	0.297123	monocyte cell count || id:ieu-b-31	TRUE	reported	igd	1.502202151	5.70804E-05	29.7742301
189	7	44770213	0.0221	0.00282	4.83E-15	521560	ieu-b-31	rs112248289	C	A	0.128726	monocyte cell count || id:ieu-b-31	TRUE	reported	igd	2.036578931	2.64139E-05	13.77676217
190	7	50307334	-0.060104	0.001999	1.28E-198	521593	ieu-b-31	rs4385425	G	A	0.323914	monocyte cell count || id:ieu-b-31	TRUE	reported	igd	1.4437057	0.000759121	396.2515402
191	7	149172894	-0.012993	0.002145	1.42E-09	521586	ieu-b-31	rs62491927	A	C	0.256754	monocyte cell count || id:ieu-b-31	TRUE	reported	igd	1.549138543	2.68484E-05	14.00406356
192	7	28279488	0.024733	0.002577	8.66E-22	520652	ieu-b-31	rs17156536	A	C	0.159358	monocyte cell count || id:ieu-b-31	TRUE	reported	igd	1.859465774	4.74015E-05	24.68076557
193	7	73042614	0.012376	0.002112	4.73E-09	521583	ieu-b-31	rs7786376	G	A	0.275978	monocyte cell count || id:ieu-b-31	TRUE	reported	igd	1.525301256	2.63091E-05	13.7226743
194	7	73489643	-0.01425	0.002263	3.14E-10	519576	ieu-b-31	rs1091815	A	G	0.76516	monocyte cell count || id:ieu-b-31	TRUE	reported	igd	1.63120707	2.74262E-05	14.25033868
195	7	106517136	0.012802	0.002041	3.69E-10	521576	ieu-b-31	rs13225324	A	G	0.305023	monocyte cell count || id:ieu-b-31	TRUE	reported	igd	1.474014665	3.19805E-05	16.68072321
196	7	130742066	-0.014372	0.002148	2.28E-11	519112	ieu-b-31	rs7803075	G	A	0.735284	monocyte cell count || id:ieu-b-31	TRUE	reported	igd	1.547621702	3.35714E-05	17.42786042
197	7	6881302	0.015633	0.002594	1.73E-09	475605	ieu-b-31	rs13229868	A	G	0.197255	monocyte cell count || id:ieu-b-31	TRUE	reported	igd	1.788929302	2.41843E-05	11.50241452
198	7	27191804	-0.034885	0.003675	2.39E-21	521578	ieu-b-31	rs62454420	G	A	0.070245	monocyte cell count || id:ieu-b-31	TRUE	reported	igd	2.654098129	2.25661E-05	11.77022698
199	7	65347962	0.012783	0.001915	2.57E-11	519575	ieu-b-31	rs73142138	G	A	0.399541	monocyte cell count || id:ieu-b-31	TRUE	reported	igd	1.380361702	4.11485E-05	21.38055266
200	7	137881690	-0.025276	0.002005	2.04E-36	520514	ieu-b-31	rs7785014	C	T	0.670805	monocyte cell count || id:ieu-b-31	TRUE	reported	igd	1.446540457	0.000134845	70.19793782
201	7	50370254	-0.072233	0.002651	1.97E-163	521591	ieu-b-31	rs149007767	T	C	0.16205	monocyte cell count || id:ieu-b-31	TRUE	reported	igd	1.91458553	0.000386562	201.7043362
202	7	6502367	0.045504	0.002116	1.66E-102	519575	ieu-b-31	rs6796	C	T	0.274261	monocyte cell count || id:ieu-b-31	TRUE	reported	igd	1.52524562	0.000354319	184.1596877
203	7	28724491	-0.023569	0.002276	4.23E-25	521583	ieu-b-31	rs10238435	T	C	0.239724	monocyte cell count || id:ieu-b-31	TRUE	reported	igd	1.643743209	7.49423E-05	39.09142236
204	7	47451572	0.011294	0.001879	1.92E-09	521593	ieu-b-31	rs17544073	T	C	0.449385	monocyte cell count || id:ieu-b-31	TRUE	reported	igd	1.357040026	3.42773E-05	17.87935445
205	7	92300568	-0.108009	0.006386	4.01E-64	520654	ieu-b-31	rs3731332	T	C	0.022895	monocyte cell count || id:ieu-b-31	TRUE	reported	igd	4.607905022	2.45824E-05	12.79920364
206	7	143081833	0.020818	0.002322	3.31E-19	520508	ieu-b-31	rs7787179	G	A	0.206875	monocyte cell count || id:ieu-b-31	TRUE	reported	igd	1.675235701	5.06764E-05	26.37871065
207	8	79013333	-0.025208	0.002656	2.43E-21	520192	ieu-b-31	rs16939607	A	G	0.146042	monocyte cell count || id:ieu-b-31	TRUE	reported	igd	1.915622393	4.31918E-05	22.46891009
208	8	48651633	-0.064614	0.004959	9.05E-39	514341	ieu-b-31	rs45577137	G	A	0.043857	monocyte cell count || id:ieu-b-31	TRUE	reported	igd	3.556474349	2.76825E-05	14.23859503
209	8	68813188	-0.024199	0.001911	1.01E-36	521591	ieu-b-31	rs12542907	G	C	0.398926	monocyte cell count || id:ieu-b-31	TRUE	reported	igd	1.380148226	0.000147433	76.91058492
210	8	106578940	-0.016555	0.002389	4.35E-12	521592	ieu-b-31	rs72673751	C	T	0.189986	monocyte cell count || id:ieu-b-31	TRUE	reported	igd	1.72536749	2.8336E-05	14.78021773
211	8	108239325	0.020807	0.002504	1.01E-16	521590	ieu-b-31	rs1954735	C	T	0.168423	monocyte cell count || id:ieu-b-31	TRUE	reported	igd	1.808418548	3.70813E-05	19.3418757
212	8	6697316	-0.019138	0.001885	3.43E-24	518763	ieu-b-31	rs2978889	A	G	0.503921	monocyte cell count || id:ieu-b-31	TRUE	reported	igd	1.357675094	9.93447E-05	51.54127525
213	8	11829175	-0.015046	0.00195	1.26E-14	477033	ieu-b-31	rs7836456	G	T	0.514396	monocyte cell count || id:ieu-b-31	TRUE	reported	igd	1.346817724	6.23497E-05	29.74458982
214	8	23089429	0.020496	0.002268	1.72E-19	521571	ieu-b-31	rs62501136	A	G	0.221444	monocyte cell count || id:ieu-b-31	TRUE	reported	igd	1.637946711	5.39911E-05	28.16162278
215	8	57037166	0.018546	0.002311	1.06E-15	521565	ieu-b-31	rs113015223	T	C	0.210935	monocyte cell count || id:ieu-b-31	TRUE	reported	igd	1.668991656	4.1104E-05	21.4391829
216	8	61392724	0.01766	0.001942	1.03E-19	521587	ieu-b-31	rs7824937	G	A	0.368567	monocyte cell count || id:ieu-b-31	TRUE	reported	igd	1.402531438	7.37955E-05	38.49346897
217	8	82066998	-0.016734	0.002057	4.32E-16	520513	ieu-b-31	rs1863651	T	A	0.699445	monocyte cell count || id:ieu-b-31	TRUE	reported	igd	1.484055292	5.34573E-05	27.82659178
218	8	130702280	-0.018194	0.001932	5.04E-21	519111	ieu-b-31	rs6470759	A	G	0.588502	monocyte cell count || id:ieu-b-31	TRUE	reported	igd	1.391993598	8.27423E-05	42.95582525
219	8	6906925	-0.020483	0.001911	8.90E-27	521591	ieu-b-31	rs13267464	T	C	0.399388	monocyte cell count || id:ieu-b-31	TRUE	reported	igd	1.380148226	0.000105671	55.12251164
220	8	22879734	0.015503	0.00201	1.27E-14	521589	ieu-b-31	rs4871844	C	T	0.343089	monocyte cell count || id:ieu-b-31	TRUE	reported	igd	1.451644488	5.14108E-05	26.8165785
221	8	27190945	-0.017907	0.00267	2.08E-11	520653	ieu-b-31	rs62502392	A	G	0.143097	monocyte cell count || id:ieu-b-31	TRUE	reported	igd	1.926572908	2.11869E-05	11.03120272
222	8	41630405	0.015384	0.002209	3.44E-12	520188	ieu-b-31	rs4737009	A	G	0.235763	monocyte cell count || id:ieu-b-31	TRUE	reported	igd	1.593220481	3.35985E-05	17.47808059
223	8	130589676	-0.091286	0.001924	1.00E-200	521594	ieu-b-31	rs10094039	G	A	0.616642	monocyte cell count || id:ieu-b-31	TRUE	reported	igd	1.389540986	0.002040484	1066.476422
224	8	144638734	-0.020315	0.002802	4.33E-13	476031	ieu-b-31	rs10099546	G	A	0.143315	monocyte cell count || id:ieu-b-31	TRUE	reported	igd	1.933239895	2.71147E-05	12.90773823
225	8	6880925	-0.040998	0.002967	2.17E-43	520195	ieu-b-31	rs7826487	G	A	0.115769	monocyte cell count || id:ieu-b-31	TRUE	reported	igd	2.139935252	7.51471E-05	39.09392102
226	8	59465377	0.016911	0.002008	3.86E-17	521591	ieu-b-31	rs3808609	C	G	0.318017	monocyte cell count || id:ieu-b-31	TRUE	reported	igd	1.450202846	5.89841E-05	30.76727229
227	8	116597409	-0.03058	0.001886	4.35E-59	521592	ieu-b-31	rs13271228	G	T	0.567054	monocyte cell count || id:ieu-b-31	TRUE	reported	igd	1.362094218	0.000247485	129.1176343
228	8	126356449	-0.023922	0.002877	9.73E-17	521592	ieu-b-31	rs2385094	C	T	0.122214	monocyte cell count || id:ieu-b-31	TRUE	reported	igd	2.077807563	2.84396E-05	14.83424811
229	9	34107505	0.031988	0.002794	2.64E-30	520193	ieu-b-31	rs11557154	T	C	0.127576	monocyte cell count || id:ieu-b-31	TRUE	reported	igd	2.015155915	5.60897E-05	29.17901604
230	9	35018686	0.014748	0.002069	1.07E-12	521594	ieu-b-31	rs10814193	C	A	0.715571	monocyte cell count || id:ieu-b-31	TRUE	reported	igd	1.49426211	3.96524E-05	20.68318584
231	9	35753898	0.013464	0.002185	7.35E-10	520652	ieu-b-31	rs34478611	A	G	0.241781	monocyte cell count || id:ieu-b-31	TRUE	reported	igd	1.576613394	2.6739E-05	13.92201496
232	9	114490538	0.020088	0.002019	2.66E-23	521590	ieu-b-31	rs7030655	T	G	0.308549	monocyte cell count || id:ieu-b-31	TRUE	reported	igd	1.458145786	8.09817E-05	42.24251972
233	9	91472127	0.045431	0.001865	5.69E-131	521582	ieu-b-31	rs10780209	A	G	0.479354	monocyte cell count || id:ieu-b-31	TRUE	reported	igd	1.346914827	0.000567876	296.3608542
234	9	113850365	0.075498	0.001889	1.00E-200	521590	ieu-b-31	rs10123018	A	G	0.582145	monocyte cell count || id:ieu-b-31	TRUE	reported	igd	1.364258242	0.001489925	778.2867419
235	9	114071879	-0.061771	0.002001	1.00E-200	520514	ieu-b-31	rs1930303	A	G	0.66324	monocyte cell count || id:ieu-b-31	TRUE	reported	igd	1.44365459	0.000817832	426.0395825
236	9	136149229	-0.043731	0.002	5.75E-106	521132	ieu-b-31	rs505922	C	T	0.319386	monocyte cell count || id:ieu-b-31	TRUE	reported	igd	1.443789458	0.000398858	207.9395809
237	9	21986847	0.028382	0.002081	2.51E-42	521592	ieu-b-31	rs3731211	A	T	0.719766	monocyte cell count || id:ieu-b-31	TRUE	reported	igd	1.502925804	0.000143864	75.04898086
238	9	22142756	-0.048585	0.002529	3.44E-82	521592	ieu-b-31	rs12376511	C	T	0.163934	monocyte cell count || id:ieu-b-31	TRUE	reported	igd	1.826477347	0.000193961	101.1879806
239	9	38197033	-0.014062	0.00187	5.66E-14	521588	ieu-b-31	rs7861055	G	A	0.487561	monocyte cell count || id:ieu-b-31	TRUE	reported	igd	1.350533627	5.41732E-05	28.25751497
240	9	91562311	-0.030029	0.001994	3.23E-51	520190	ieu-b-31	rs9410425	A	G	0.324599	monocyte cell count || id:ieu-b-31	TRUE	reported	igd	1.438156517	0.000191165	99.46073506
241	9	126971204	0.021443	0.002644	5.36E-16	518163	ieu-b-31	rs72759267	T	C	0.158886	monocyte cell count || id:ieu-b-31	TRUE	reported	igd	1.903244792	3.39275E-05	17.58052083
242	9	130313865	-0.013064	0.002133	9.39E-10	520473	ieu-b-31	rs2253843	G	A	0.278303	monocyte cell count || id:ieu-b-31	TRUE	reported	igd	1.538827568	2.89518E-05	15.06899612
243	9	93571337	0.014337	0.002274	3.00E-10	520651	ieu-b-31	rs290243	A	G	0.214516	monocyte cell count || id:ieu-b-31	TRUE	reported	igd	1.640830854	2.57286E-05	13.39590887
244	10	30496905	0.01572	0.00199	2.97E-15	520514	ieu-b-31	rs475616	G	A	0.65632	monocyte cell count || id:ieu-b-31	TRUE	reported	igd	1.435718458	5.40837E-05	28.1527384
245	10	73525525	0.02038	0.00191	1.55E-26	520190	ieu-b-31	rs7919533	C	T	0.487915	monocyte cell count || id:ieu-b-31	TRUE	reported	igd	1.37757219	0.000109369	56.89887457
246	10	3917237	0.011664	0.001872	4.79E-10	520191	ieu-b-31	rs11252148	A	G	0.483966	monocyte cell count || id:ieu-b-31	TRUE	reported	igd	1.350166292	3.72772E-05	19.39192925
247	10	80923862	-0.011909	0.00196	1.26E-09	478114	ieu-b-31	rs1749824	A	C	0.432497	monocyte cell count || id:ieu-b-31	TRUE	reported	igd	1.355257445	3.79043E-05	18.12317774
248	10	99108922	0.050518	0.002145	1.25E-122	520154	ieu-b-31	rs11189154	A	G	0.255718	monocyte cell count || id:ieu-b-31	TRUE	reported	igd	1.547010523	0.000405915	211.2229808
249	10	103832689	0.011056	0.001916	8.15E-09	520652	ieu-b-31	rs11191206	C	G	0.453222	monocyte cell count || id:ieu-b-31	TRUE	reported	igd	1.382513164	3.16964E-05	16.50323785
250	10	5894090	0.02006	0.001931	2.99E-25	521585	ieu-b-31	rs11255548	C	T	0.379159	monocyte cell count || id:ieu-b-31	TRUE	reported	igd	1.394584456	9.74101E-05	50.81239972
251	10	25218243	-0.047265	0.002019	3.56E-121	478116	ieu-b-31	rs10828725	T	G	0.367802	monocyte cell count || id:ieu-b-31	TRUE	reported	igd	1.39605638	0.000533053	254.9961559
252	10	50264204	-0.022772	0.002221	1.23E-24	521591	ieu-b-31	rs17011726	G	C	0.233294	monocyte cell count || id:ieu-b-31	TRUE	reported	igd	1.604034124	7.21004E-05	37.60947828
253	10	61645945	-0.012535	0.001945	1.19E-10	520655	ieu-b-31	rs1180658	A	C	0.633894	monocyte cell count || id:ieu-b-31	TRUE	reported	igd	1.403442511	3.70265E-05	19.27868294
254	10	64552010	-0.020934	0.00192	1.16E-27	521589	ieu-b-31	rs224111	A	G	0.390158	monocyte cell count || id:ieu-b-31	TRUE	reported	igd	1.386645481	0.000108458	56.57639424
255	10	79697211	0.011157	0.001931	7.83E-09	520653	ieu-b-31	rs1781799	T	C	0.612681	monocyte cell count || id:ieu-b-31	TRUE	reported	igd	1.393337935	3.04309E-05	15.84437369
256	10	98427670	0.012056	0.001901	2.34E-10	521589	ieu-b-31	rs1992057	A	G	0.431615	monocyte cell count || id:ieu-b-31	TRUE	reported	igd	1.372923468	3.78341E-05	19.73450076
257	10	115848372	-0.010604	0.001913	3.07E-08	520113	ieu-b-31	rs17776203	C	A	0.443406	monocyte cell count || id:ieu-b-31	TRUE	reported	igd	1.379633796	2.91596E-05	15.16668174
258	10	3821561	-0.014337	0.001938	1.45E-13	519568	ieu-b-31	rs17731	A	G	0.373507	monocyte cell count || id:ieu-b-31	TRUE	reported	igd	1.396931049	4.9296E-05	25.61378305
259	10	8467155	-0.02609	0.001939	3.28E-41	518763	ieu-b-31	rs2646421	C	G	0.377773	monocyte cell count || id:ieu-b-31	TRUE	reported	igd	1.396568704	0.000164072	85.1278941
260	10	44880260	-0.020289	0.002032	1.92E-23	521590	ieu-b-31	rs72790862	C	T	0.307082	monocyte cell count || id:ieu-b-31	TRUE	reported	igd	1.467534541	8.13412E-05	42.43006906
261	10	82250831	0.020177	0.002312	2.80E-18	520188	ieu-b-31	rs7097656	C	T	0.794776	monocyte cell count || id:ieu-b-31	TRUE	reported	igd	1.667508262	4.77617E-05	24.84617214
262	10	89851815	-0.014711	0.00207	1.23E-12	520192	ieu-b-31	rs2184697	G	T	0.292709	monocyte cell count || id:ieu-b-31	TRUE	reported	igd	1.492973778	4.02017E-05	20.91335423
263	10	101292390	-0.04368	0.001932	4.02E-113	521588	ieu-b-31	rs11190141	T	C	0.371953	monocyte cell count || id:ieu-b-31	TRUE	reported	igd	1.395310678	0.000457861	238.9232694
264	10	114712154	-0.014194	0.001881	4.71E-14	521587	ieu-b-31	rs7094871	G	C	0.542571	monocyte cell count || id:ieu-b-31	TRUE	reported	igd	1.35847664	5.41895E-05	28.26598653
265	11	324170	-0.022075	0.00207	1.60E-26	475283	ieu-b-31	rs11246065	G	A	0.339085	monocyte cell count || id:ieu-b-31	TRUE	reported	igd	1.427073974	0.000107249	50.97880711
266	11	1874221	-0.033053	0.002022	5.19E-60	477132	ieu-b-31	rs907612	T	C	0.380435	monocyte cell count || id:ieu-b-31	TRUE	reported	igd	1.396691286	0.000264009	125.9997414
267	11	2340619	0.020919	0.002683	6.69E-15	520507	ieu-b-31	rs9783374	C	T	0.849046	monocyte cell count || id:ieu-b-31	TRUE	reported	igd	1.93568177	2.99378E-05	15.58323677
268	11	33904180	0.012936	0.001888	7.62E-12	520511	ieu-b-31	rs1885525	A	G	0.506048	monocyte cell count || id:ieu-b-31	TRUE	reported	igd	1.362124944	4.50892E-05	23.4703953
269	11	72949747	-0.016087	0.001981	4.79E-16	475638	ieu-b-31	rs11235689	T	C	0.413912	monocyte cell count || id:ieu-b-31	TRUE	reported	igd	1.366226635	6.72675E-05	31.9970105
270	11	60158649	0.021869	0.001941	2.03E-29	521590	ieu-b-31	rs6591578	A	G	0.633592	monocyte cell count || id:ieu-b-31	TRUE	reported	igd	1.40181326	0.000113001	58.94660804
271	11	119135814	-0.018109	0.002101	7.02E-18	521589	ieu-b-31	rs10892342	C	T	0.276119	monocyte cell count || id:ieu-b-31	TRUE	reported	igd	1.517365706	5.6938E-05	29.69978881
272	11	220243	0.013363	0.001888	1.53E-12	518722	ieu-b-31	rs10902106	C	T	0.540451	monocyte cell count || id:ieu-b-31	TRUE	reported	igd	1.359782112	4.7972E-05	24.88520729
273	11	47249294	-0.021093	0.002384	9.44E-19	520191	ieu-b-31	rs2957873	A	G	0.808507	monocyte cell count || id:ieu-b-31	TRUE	reported	igd	1.719442543	4.65981E-05	24.24093987
274	11	59855385	-0.016093	0.001947	1.48E-16	520191	ieu-b-31	rs573790	C	T	0.613652	monocyte cell count || id:ieu-b-31	TRUE	reported	igd	1.404259493	6.22745E-05	32.39651648
275	11	96060068	0.010798	0.001927	2.15E-08	521590	ieu-b-31	rs10831507	C	A	0.38974	monocyte cell count || id:ieu-b-31	TRUE	reported	igd	1.391702293	2.86361E-05	14.93667287
276	11	121578945	-0.01382	0.002263	1.05E-09	519113	ieu-b-31	rs662333	A	G	0.779527	monocyte cell count || id:ieu-b-31	TRUE	reported	igd	1.630480114	2.46946E-05	12.81954465
277	11	128562098	0.021098	0.002054	1.04E-24	520190	ieu-b-31	rs695113	T	C	0.696592	monocyte cell count || id:ieu-b-31	TRUE	reported	igd	1.481431036	8.57344E-05	44.60183936
278	11	69490346	-0.017973	0.00195	3.26E-20	520511	ieu-b-31	rs10796828	G	T	0.635004	monocyte cell count || id:ieu-b-31	TRUE	reported	igd	1.406855742	7.56548E-05	39.38199172
279	11	122519281	0.06519	0.002862	9.23E-115	521562	ieu-b-31	rs11602323	G	T	0.123096	monocyte cell count || id:ieu-b-31	TRUE	reported	igd	2.066914921	0.000214755	112.0315391
280	11	8823493	-0.017176	0.002124	6.41E-16	521560	ieu-b-31	rs7120300	T	C	0.734901	monocyte cell count || id:ieu-b-31	TRUE	reported	igd	1.533933919	4.88537E-05	25.48129605
281	12	1079129	0.011735	0.001983	3.34E-09	518758	ieu-b-31	rs7971382	A	G	0.373961	monocyte cell count || id:ieu-b-31	TRUE	reported	igd	1.428252911	3.16092E-05	16.39798596
282	12	13357972	0.013087	0.002322	1.77E-08	520511	ieu-b-31	rs4763944	A	G	0.204423	monocyte cell count || id:ieu-b-31	TRUE	reported	igd	1.675240529	1.98503E-05	10.33248298
283	12	30783184	0.01535	0.001866	2.06E-16	521594	ieu-b-31	rs4082413	G	C	0.512206	monocyte cell count || id:ieu-b-31	TRUE	reported	igd	1.347652536	6.48294E-05	33.81668894
284	12	57545756	-0.012765	0.002214	8.40E-09	520647	ieu-b-31	rs6581124	A	G	0.24468	monocyte cell count || id:ieu-b-31	TRUE	reported	igd	1.597531027	2.35995E-05	12.28724274
285	12	88843474	-0.015568	0.002051	3.35E-14	520653	ieu-b-31	rs11104881	C	T	0.702076	monocyte cell count || id:ieu-b-31	TRUE	reported	igd	1.479925481	4.6292E-05	24.10307071
286	12	111884608	-0.047075	0.001872	1.58E-139	519112	ieu-b-31	rs3184504	C	T	0.517396	monocyte cell count || id:ieu-b-31	TRUE	reported	igd	1.348765282	0.000608348	315.9916142
287	12	4332009	-0.024066	0.002299	1.28E-25	518763	ieu-b-31	rs10849020	G	C	0.210195	monocyte cell count || id:ieu-b-31	TRUE	reported	igd	1.655859438	7.01347E-05	36.38571584
288	12	52315923	0.018421	0.002154	1.29E-17	520195	ieu-b-31	rs706819	C	T	0.738253	monocyte cell count || id:ieu-b-31	TRUE	reported	igd	1.553562701	5.43358E-05	28.26661897
289	12	54099076	-0.018075	0.002374	2.77E-14	521553	ieu-b-31	rs11170652	A	G	0.194716	monocyte cell count || id:ieu-b-31	TRUE	reported	igd	1.714470191	3.4856E-05	18.17981086
290	12	54685880	-0.046061	0.003696	1.28E-35	520191	ieu-b-31	rs35979828	T	C	0.070849	monocyte cell count || id:ieu-b-31	TRUE	reported	igd	2.665712936	3.93088E-05	20.44881854
291	12	69744014	0.113424	0.003883	1.64E-187	520190	ieu-b-31	rs1800973	A	C	0.061915	monocyte cell count || id:ieu-b-31	TRUE	reported	igd	2.800582625	0.000190538	99.13437871
292	12	89864047	0.019129	0.002066	2.22E-20	521594	ieu-b-31	rs12306790	T	C	0.714634	monocyte cell count || id:ieu-b-31	TRUE	reported	igd	1.492095466	6.70359E-05	34.96771446
293	12	6493351	-0.050144	0.002236	2.77E-111	521594	ieu-b-31	rs10849448	G	A	0.753266	monocyte cell count || id:ieu-b-31	TRUE	reported	igd	1.614871956	0.000358401	187.0060796
294	12	10600368	-0.041999	0.002846	3.00E-49	520195	ieu-b-31	rs2734442	A	G	0.875502	monocyte cell count || id:ieu-b-31	TRUE	reported	igd	2.052664552	9.12623E-05	47.47834677
295	12	122225420	0.015377	0.002468	4.78E-10	521590	ieu-b-31	rs7308348	C	T	0.182113	monocyte cell count || id:ieu-b-31	TRUE	reported	igd	1.782418921	2.21711E-05	11.56445396
296	12	21388829	-0.015721	0.002549	7.11E-10	521589	ieu-b-31	rs73067080	C	T	0.160101	monocyte cell count || id:ieu-b-31	TRUE	reported	igd	1.840916318	1.9613E-05	10.23007038
297	12	32552769	0.014146	0.001997	1.45E-12	521581	ieu-b-31	rs2651369	G	C	0.325619	monocyte cell count || id:ieu-b-31	TRUE	reported	igd	1.442244682	4.22508E-05	22.03803772
298	12	109840940	0.013507	0.001953	4.79E-12	519115	ieu-b-31	rs9943753	G	A	0.627675	monocyte cell count || id:ieu-b-31	TRUE	reported	igd	1.407129385	4.30662E-05	22.35719778
299	12	116830960	0.027169	0.003286	1.44E-16	521593	ieu-b-31	rs73201961	C	A	0.089234	monocyte cell count || id:ieu-b-31	TRUE	reported	igd	2.373195063	2.13033E-05	11.11186464
300	12	711662	-0.015226	0.001929	3.14E-15	518765	ieu-b-31	rs2535393	C	T	0.598517	monocyte cell count || id:ieu-b-31	TRUE	reported	igd	1.389368862	5.77179E-05	29.94361535
301	12	101864287	0.012577	0.001978	2.12E-10	520486	ieu-b-31	rs7975680	C	A	0.60413	monocyte cell count || id:ieu-b-31	TRUE	reported	igd	1.427022476	3.7154E-05	19.33877693
302	12	125316743	0.020359	0.002724	8.16E-14	521592	ieu-b-31	rs11057841	T	C	0.143569	monocyte cell count || id:ieu-b-31	TRUE	reported	igd	1.967308934	2.63361E-05	13.73698743
303	13	28611186	-0.068559	0.00476	5.45E-47	521590	ieu-b-31	rs17086239	C	G	0.041159	monocyte cell count || id:ieu-b-31	TRUE	reported	igd	3.43772855	3.13926E-05	16.37451398
304	13	48964748	-0.012315	0.002103	4.90E-09	521592	ieu-b-31	rs9526475	C	T	0.727988	monocyte cell count || id:ieu-b-31	TRUE	reported	igd	1.518814496	2.60376E-05	13.58132712
305	13	92009193	0.021517	0.002926	2.02E-13	521593	ieu-b-31	rs60699901	C	T	0.118119	monocyte cell count || id:ieu-b-31	TRUE	reported	igd	2.113198039	2.15995E-05	11.26632447
306	13	28546766	0.018355	0.002421	3.58E-14	521592	ieu-b-31	rs2504209	G	A	0.81111	monocyte cell count || id:ieu-b-31	TRUE	reported	igd	1.748478314	3.37681E-05	17.61371306
307	13	28604007	0.53552	0.00861	1.00E-200	521592	ieu-b-31	rs76428106	C	T	0.013445	monocyte cell count || id:ieu-b-31	TRUE	reported	igd	6.218256211	0.000196755	102.6457528
308	13	28712689	0.135387	0.005559	6.19E-131	517343	ieu-b-31	rs138028125	G	C	0.03476	monocyte cell count || id:ieu-b-31	TRUE	reported	igd	3.998397457	7.69356E-05	39.80497828
309	13	72513420	0.064788	0.004478	2.11E-47	521591	ieu-b-31	rs73217470	G	A	0.046722	monocyte cell count || id:ieu-b-31	TRUE	reported	igd	3.2340679	3.57488E-05	18.64686472
310	13	78404049	-0.014028	0.002287	8.88E-10	521591	ieu-b-31	rs1146933	C	T	0.786362	monocyte cell count || id:ieu-b-31	TRUE	reported	igd	1.651700154	2.4236E-05	12.64151323
311	13	110011839	0.022922	0.001929	1.55E-32	521568	ieu-b-31	rs9555596	C	T	0.383331	monocyte cell count || id:ieu-b-31	TRUE	reported	igd	1.393117336	0.000127993	66.76525939
312	13	41002641	-0.062797	0.001987	1.00E-200	520653	ieu-b-31	rs1892548	C	T	0.654819	monocyte cell count || id:ieu-b-31	TRUE	reported	igd	1.433745457	0.000867225	451.9135215
313	13	110820255	-0.023512	0.002622	3.24E-19	521593	ieu-b-31	rs58814158	G	T	0.15736	monocyte cell count || id:ieu-b-31	TRUE	reported	igd	1.893644996	4.08835E-05	21.32535531
314	13	114897534	-0.01367	0.002053	2.88E-11	520193	ieu-b-31	rs55860328	A	G	0.682365	monocyte cell count || id:ieu-b-31	TRUE	reported	igd	1.480714064	3.69462E-05	19.21978813
315	13	41244260	-0.028091	0.002128	9.72E-40	521482	ieu-b-31	rs9532580	C	T	0.263677	monocyte cell count || id:ieu-b-31	TRUE	reported	igd	1.536707762	0.000129755	67.67315946
316	13	108916149	-0.018259	0.002489	2.27E-13	521592	ieu-b-31	rs17498743	G	T	0.17382	monocyte cell count || id:ieu-b-31	TRUE	reported	igd	1.797588816	2.96331E-05	15.45680782
317	13	108993494	-0.064503	0.004124	4.19E-55	520652	ieu-b-31	rs12874404	G	A	0.055525	monocyte cell count || id:ieu-b-31	TRUE	reported	igd	2.975722489	4.92815E-05	25.65968255
318	14	35338344	0.034668	0.003669	3.61E-21	521584	ieu-b-31	rs113143864	T	C	0.070781	monocyte cell count || id:ieu-b-31	TRUE	reported	igd	2.649780148	2.25166E-05	11.74451365
319	14	35356986	-0.012539	0.002243	2.32E-08	521593	ieu-b-31	rs11844354	G	A	0.226227	monocyte cell count || id:ieu-b-31	TRUE	reported	igd	1.619925906	2.0976E-05	10.94114329
320	14	75820645	-0.011333	0.001949	6.20E-09	520192	ieu-b-31	rs2063996	C	T	0.625943	monocyte cell count || id:ieu-b-31	TRUE	reported	igd	1.40570333	3.04372E-05	15.83361999
321	14	25281444	0.013854	0.002281	1.28E-09	521590	ieu-b-31	rs1052484	C	G	0.215829	monocyte cell count || id:ieu-b-31	TRUE	reported	igd	1.647365299	2.39398E-05	12.4870284
322	14	60040825	-0.01149	0.001887	1.18E-09	520511	ieu-b-31	rs61985545	A	G	0.495161	monocyte cell count || id:ieu-b-31	TRUE	reported	igd	1.361403479	3.56119E-05	18.53699699
323	14	93550009	0.018703	0.002008	1.31E-20	475634	ieu-b-31	rs4905043	A	G	0.399537	monocyte cell count || id:ieu-b-31	TRUE	reported	igd	1.38484177	8.75176E-05	41.62982319
324	14	93115410	0.030305	0.002421	6.43E-36	521592	ieu-b-31	rs754388	C	G	0.810895	monocyte cell count || id:ieu-b-31	TRUE	reported	igd	1.748478314	9.2131E-05	48.05902729
325	14	103840904	0.061045	0.002145	3.73E-178	521591	ieu-b-31	rs11629297	G	C	0.732661	monocyte cell count || id:ieu-b-31	TRUE	reported	igd	1.549145968	0.00060829	317.4706525
326	14	75307588	0.016563	0.002024	2.90E-16	521593	ieu-b-31	rs12147629	G	A	0.31157	monocyte cell count || id:ieu-b-31	TRUE	reported	igd	1.461761049	5.5077E-05	28.72927457
327	14	23589349	0.048843	0.001897	4.68E-146	521592	ieu-b-31	rs2239630	G	A	0.555952	monocyte cell count || id:ieu-b-31	TRUE	reported	igd	1.370038564	0.000627533	327.5202565
328	14	25461989	0.039975	0.001919	2.81E-96	521588	ieu-b-31	rs2038700	C	T	0.394192	monocyte cell count || id:ieu-b-31	TRUE	reported	igd	1.385921941	0.000397349	207.3341005
329	15	53013475	-0.01218	0.00191	1.86E-10	521587	ieu-b-31	rs6493575	T	C	0.395673	monocyte cell count || id:ieu-b-31	TRUE	reported	igd	1.379420724	3.72855E-05	19.44826124
330	15	86288673	-0.01168	0.001894	7.16E-10	520192	ieu-b-31	rs11631419	T	C	0.572619	monocyte cell count || id:ieu-b-31	TRUE	reported	igd	1.366034944	3.57827E-05	18.61446539
331	15	63837491	0.011932	0.00199	2.10E-09	521593	ieu-b-31	rs62011334	G	A	0.355185	monocyte cell count || id:ieu-b-31	TRUE	reported	igd	1.437205775	3.15725E-05	16.46842731
332	15	64629873	0.059435	0.00287	3.41E-95	521593	ieu-b-31	rs7180079	G	A	0.876937	monocyte cell count || id:ieu-b-31	TRUE	reported	igd	2.072754057	0.000177466	92.58103735
333	15	51010271	-0.018162	0.00235	1.14E-14	521560	ieu-b-31	rs60695341	T	C	0.197081	monocyte cell count || id:ieu-b-31	TRUE	reported	igd	1.69714911	3.62438E-05	18.90393353
334	15	80224817	0.04248	0.001892	1.26E-111	521592	ieu-b-31	rs11854390	T	C	0.562044	monocyte cell count || id:ieu-b-31	TRUE	reported	igd	1.366427497	0.000475802	248.2919083
335	15	80259074	-0.077442	0.002141	1.00E-200	521587	ieu-b-31	rs7180804	A	G	0.256783	monocyte cell count || id:ieu-b-31	TRUE	reported	igd	1.546251189	0.000957425	499.8572825
336	15	40397421	0.015004	0.002338	1.42E-10	519573	ieu-b-31	rs62018159	A	G	0.209149	monocyte cell count || id:ieu-b-31	TRUE	reported	igd	1.68526342	2.62216E-05	13.62433362
337	15	42261781	-0.053992	0.002985	4.48E-73	521592	ieu-b-31	rs1002774	A	G	0.111651	monocyte cell count || id:ieu-b-31	TRUE	reported	igd	2.155806596	0.000124427	64.9080805
338	15	66095270	0.023258	0.002198	3.99E-26	521591	ieu-b-31	rs11857609	C	T	0.759798	monocyte cell count || id:ieu-b-31	TRUE	reported	igd	1.587423235	7.83545E-05	40.87205575
339	15	75131661	-0.018957	0.00212	4.10E-19	520190	ieu-b-31	rs4886615	G	A	0.724425	monocyte cell count || id:ieu-b-31	TRUE	reported	igd	1.529033007	6.13718E-05	31.92682443
340	15	99088453	0.018458	0.002363	5.95E-15	521590	ieu-b-31	rs73467599	C	T	0.199459	monocyte cell count || id:ieu-b-31	TRUE	reported	igd	1.706586673	3.73577E-05	19.48604099
341	16	28076858	0.012805	0.002092	9.49E-10	520509	ieu-b-31	rs205422	C	T	0.697421	monocyte cell count || id:ieu-b-31	TRUE	reported	igd	1.509300798	3.03789E-05	15.81288561
342	16	85980968	0.04713	0.001913	5.31E-134	520192	ieu-b-31	rs731707	C	T	0.489214	monocyte cell count || id:ieu-b-31	TRUE	reported	igd	1.379738568	0.000583135	303.5180014
343	16	4065583	-0.022132	0.001924	1.43E-30	520655	ieu-b-31	rs1967309	G	A	0.603077	monocyte cell count || id:ieu-b-31	TRUE	reported	igd	1.388289661	0.000121672	63.35653109
344	16	10988396	0.016179	0.002344	5.28E-12	520653	ieu-b-31	rs12934481	T	G	0.202264	monocyte cell count || id:ieu-b-31	TRUE	reported	igd	1.691343407	2.95289E-05	15.37471486
345	16	85927814	-0.075903	0.001942	1.00E-200	520192	ieu-b-31	rs391023	T	C	0.366325	monocyte cell count || id:ieu-b-31	TRUE	reported	igd	1.400654626	0.001363386	710.1881219
346	16	86012521	0.054647	0.002429	5.52E-112	521594	ieu-b-31	rs2176777	C	G	0.812825	monocyte cell count || id:ieu-b-31	TRUE	reported	igd	1.754259384	0.00029527	154.0561708
347	16	30927509	-0.016721	0.002191	2.40E-14	521587	ieu-b-31	rs7185007	T	C	0.240169	monocyte cell count || id:ieu-b-31	TRUE	reported	igd	1.582361679	4.07546E-05	21.25786902
348	16	86076108	0.038726	0.003003	5.15E-38	521588	ieu-b-31	rs16940328	A	G	0.1123	monocyte cell count || id:ieu-b-31	TRUE	reported	igd	2.168798118	6.35687E-05	33.15862649
349	16	57058974	-0.019445	0.001921	4.73E-24	520654	ieu-b-31	rs11644125	T	C	0.597948	monocyte cell count || id:ieu-b-31	TRUE	reported	igd	1.386123637	9.4621E-05	49.26928189
350	16	85858558	0.029548	0.003399	3.70E-18	521589	ieu-b-31	rs72805138	A	G	0.090934	monocyte cell count || id:ieu-b-31	TRUE	reported	igd	2.454795828	2.39539E-05	12.49436806
351	16	4150530	0.022989	0.002903	2.52E-15	521561	ieu-b-31	rs8049116	T	C	0.118269	monocyte cell count || id:ieu-b-31	TRUE	reported	igd	2.096522803	2.50771E-05	13.07953622
352	16	30471109	0.025016	0.001905	2.45E-39	521573	ieu-b-31	rs7196129	C	T	0.530279	monocyte cell count || id:ieu-b-31	TRUE	reported	igd	1.375791211	0.000164704	85.91916511
353	16	56999328	-0.011946	0.00189	2.70E-10	520647	ieu-b-31	rs11508026	T	C	0.431325	monocyte cell count || id:ieu-b-31	TRUE	reported	igd	1.363745999	3.76424E-05	19.59904253
354	16	74597758	-0.016699	0.002341	1.02E-12	520649	ieu-b-31	rs36026517	C	G	0.198672	monocyte cell count || id:ieu-b-31	TRUE	reported	igd	1.68917223	3.11179E-05	16.2019365
355	17	1319765	0.012567	0.002108	2.58E-09	521590	ieu-b-31	rs4411554	G	C	0.714191	monocyte cell count || id:ieu-b-31	TRUE	reported	igd	1.522422644	2.78172E-05	14.50950852
356	17	38183090	-0.024203	0.001932	5.68E-36	521587	ieu-b-31	rs2302774	T	G	0.382509	monocyte cell count || id:ieu-b-31	TRUE	reported	igd	1.39530934	0.000142135	74.14579236
357	17	43915497	0.020073	0.002064	2.45E-22	521589	ieu-b-31	rs62054807	T	C	0.294764	monocyte cell count || id:ieu-b-31	TRUE	reported	igd	1.490643892	7.53903E-05	39.32558315
358	17	17716531	-0.017387	0.001989	2.45E-18	478051	ieu-b-31	rs12941356	G	A	0.588457	monocyte cell count || id:ieu-b-31	TRUE	reported	igd	1.37521911	7.74222E-05	37.01446687
359	17	28088459	-0.030635	0.001881	1.36E-59	521584	ieu-b-31	rs2729450	C	T	0.524171	monocyte cell count || id:ieu-b-31	TRUE	reported	igd	1.358472733	0.000253681	132.3489779
360	17	32654403	0.015743	0.002369	3.12E-11	520194	ieu-b-31	rs1594541	C	T	0.195904	monocyte cell count || id:ieu-b-31	TRUE	reported	igd	1.70862883	2.67461E-05	13.91348796
361	17	56358429	-0.100554	0.00424	2.99E-124	519714	ieu-b-31	rs34097845	T	C	0.05601	monocyte cell count || id:ieu-b-31	TRUE	reported	igd	3.056666551	0.000114437	59.48096179
362	17	57875292	0.038394	0.001876	5.37E-93	521592	ieu-b-31	rs2665405	A	G	0.548346	monocyte cell count || id:ieu-b-31	TRUE	reported	igd	1.354872085	0.00039776	207.5499835
363	17	7526962	0.017631	0.002367	9.89E-14	518761	ieu-b-31	rs9898876	T	G	0.197491	monocyte cell count || id:ieu-b-31	TRUE	reported	igd	1.70483329	3.39014E-05	17.58723798
364	17	77781725	0.014068	0.001948	5.38E-13	475322	ieu-b-31	rs745570	G	A	0.513574	monocyte cell count || id:ieu-b-31	TRUE	reported	igd	1.343021331	5.48212E-05	26.05905133
365	17	2007826	-0.026556	0.002328	4.21E-30	521564	ieu-b-31	rs9915112	G	A	0.203142	monocyte cell count || id:ieu-b-31	TRUE	reported	igd	1.681267352	8.07723E-05	42.13116222
366	17	40293865	0.020982	0.002226	4.54E-21	521583	ieu-b-31	rs1869365	C	T	0.231166	monocyte cell count || id:ieu-b-31	TRUE	reported	igd	1.607632858	6.05489E-05	31.58308955
367	17	68141181	-0.019081	0.002765	5.39E-12	521594	ieu-b-31	rs8077619	A	T	0.132816	monocyte cell count || id:ieu-b-31	TRUE	reported	igd	1.996923506	2.10315E-05	10.9701132
368	17	72761242	-0.025359	0.001908	2.89E-40	520508	ieu-b-31	rs16978176	C	T	0.465252	monocyte cell count || id:ieu-b-31	TRUE	reported	igd	1.376550266	0.000168868	87.91168332
369	17	81078568	0.06335	0.002158	2.16E-189	464168	ieu-b-31	rs9674881	T	C	0.486067	monocyte cell count || id:ieu-b-31	TRUE	reported	igd	1.470242723	0.000927572	430.9472866
370	17	35874385	-0.02553	0.001951	4.31E-39	521591	ieu-b-31	rs1016680	C	A	0.63682	monocyte cell count || id:ieu-b-31	TRUE	reported	igd	1.409036729	0.000151854	79.21729236
371	17	57311748	0.020887	0.002094	2.12E-23	518098	ieu-b-31	rs370639456	A	C	0.678986	monocyte cell count || id:ieu-b-31	TRUE	reported	igd	1.507240778	8.37147E-05	43.37587505
372	17	72695211	0.037684	0.002351	8.97E-58	520512	ieu-b-31	rs2084312	T	C	0.800313	monocyte cell count || id:ieu-b-31	TRUE	reported	igd	1.696164628	0.000157768	82.13253847
373	18	841779	-0.010792	0.001972	4.51E-08	519100	ieu-b-31	rs2846573	T	C	0.351779	monocyte cell count || id:ieu-b-31	TRUE	reported	igd	1.420798288	2.63125E-05	13.65912277
374	18	48142822	0.016402	0.001942	3.16E-17	520652	ieu-b-31	rs745822	G	T	0.375667	monocyte cell count || id:ieu-b-31	TRUE	reported	igd	1.401273781	6.42683E-05	33.46345212
375	18	3448755	-0.014997	0.002226	1.68E-11	520187	ieu-b-31	rs238136	G	A	0.250043	monocyte cell count || id:ieu-b-31	TRUE	reported	igd	1.605480028	3.2725E-05	17.02362584
376	18	42094299	0.018719	0.002766	1.36E-11	521591	ieu-b-31	rs11082397	G	T	0.128716	monocyte cell count || id:ieu-b-31	TRUE	reported	igd	1.997639976	1.96949E-05	10.27282985
377	18	43856297	-0.019941	0.001891	5.66E-26	521591	ieu-b-31	rs718515	A	G	0.552238	monocyte cell count || id:ieu-b-31	TRUE	reported	igd	1.365703975	0.000105435	54.9994635
378	18	45599257	0.013323	0.002145	5.39E-10	520506	ieu-b-31	rs9963693	C	T	0.260621	monocyte cell count || id:ieu-b-31	TRUE	reported	igd	1.547533883	2.85647E-05	14.86848482
379	18	74071078	0.031206	0.003521	8.26E-19	521593	ieu-b-31	rs3177609	C	T	0.077556	monocyte cell count || id:ieu-b-31	TRUE	reported	igd	2.542915343	2.15475E-05	11.23924812
380	18	20719164	0.017782	0.002112	4.05E-17	521581	ieu-b-31	rs12327253	G	A	0.293564	monocyte cell count || id:ieu-b-31	TRUE	reported	igd	1.525298331	5.63712E-05	29.4036887
381	18	60920854	-0.109272	0.005762	3.89E-80	519549	ieu-b-31	rs17758695	T	C	0.028765	monocyte cell count || id:ieu-b-31	TRUE	reported	igd	4.153235051	3.8678E-05	20.09579079
382	18	60996360	-0.015786	0.001899	9.88E-17	520192	ieu-b-31	rs10460159	C	T	0.428951	monocyte cell count || id:ieu-b-31	TRUE	reported	igd	1.369641161	6.50791E-05	33.85570936
383	18	77476131	-0.023714	0.001934	1.63E-34	521591	ieu-b-31	rs2007483	A	T	0.382309	monocyte cell count || id:ieu-b-31	TRUE	reported	igd	1.396759115	0.000136139	71.01824664
384	18	60902328	-0.028982	0.003072	4.20E-21	520193	ieu-b-31	rs954954	C	A	0.105169	monocyte cell count || id:ieu-b-31	TRUE	reported	igd	2.215661765	3.22039E-05	16.75272113
385	19	1008358	0.018742	0.002204	1.95E-17	469584	ieu-b-31	rs10403909	G	A	0.724302	monocyte cell count || id:ieu-b-31	TRUE	reported	igd	1.510317434	6.15005E-05	28.88130699
386	19	3167542	-0.016008	0.002202	3.77E-13	478115	ieu-b-31	rs12461422	T	C	0.283017	monocyte cell count || id:ieu-b-31	TRUE	reported	igd	1.522591844	4.48599E-05	21.44907488
387	19	54295392	-0.031801	0.003703	9.36E-18	520135	ieu-b-31	rs149287489	G	A	0.078545	monocyte cell count || id:ieu-b-31	TRUE	reported	igd	2.670617874	2.05249E-05	10.67588887
388	19	837190	0.024864	0.002345	3.04E-26	467281	ieu-b-31	rs76427287	C	T	0.254121	monocyte cell count || id:ieu-b-31	TRUE	reported	igd	1.602994043	9.12047E-05	42.62191749
389	19	3386359	0.011503	0.002104	4.70E-08	476901	ieu-b-31	rs79939614	T	C	0.645986	monocyte cell count || id:ieu-b-31	TRUE	reported	igd	1.452980722	2.86666E-05	13.67146125
390	19	18398628	0.031397	0.002021	2.26E-54	478115	ieu-b-31	rs11086102	C	G	0.632941	monocyte cell count || id:ieu-b-31	TRUE	reported	igd	1.397437837	0.000234553	112.1689981
391	19	44282529	-0.044337	0.00195	2.12E-114	521577	ieu-b-31	rs56344893	A	C	0.372987	monocyte cell count || id:ieu-b-31	TRUE	reported	igd	1.408295616	0.000463602	241.9153033
392	19	45744552	-0.066784	0.002145	1.00E-200	520150	ieu-b-31	rs143273199	C	T	0.259095	monocyte cell count || id:ieu-b-31	TRUE	reported	igd	1.547004575	0.000715506	372.4354366
393	19	3251116	-0.024778	0.002838	2.71E-18	521589	ieu-b-31	rs72987040	A	C	0.124193	monocyte cell count || id:ieu-b-31	TRUE	reported	igd	2.049635351	3.17918E-05	16.5827053
394	19	19670688	-0.017222	0.002004	8.83E-18	521593	ieu-b-31	rs7249692	C	T	0.670676	monocyte cell count || id:ieu-b-31	TRUE	reported	igd	1.44731677	6.25469E-05	32.62596588
395	19	33758488	0.018408	0.00249	1.49E-13	476099	ieu-b-31	rs10420703	C	T	0.808132	monocyte cell count || id:ieu-b-31	TRUE	reported	igd	1.718098196	3.55985E-05	16.94895792
396	19	42735177	0.028706	0.003145	7.51E-20	521593	ieu-b-31	rs74259566	G	C	0.100542	monocyte cell count || id:ieu-b-31	TRUE	reported	igd	2.271362895	2.88889E-05	15.06861536
397	19	6675989	0.043013	0.002764	1.42E-54	521593	ieu-b-31	rs413141	G	A	0.862523	monocyte cell count || id:ieu-b-31	TRUE	reported	igd	1.996199378	0.000110109	57.43812768
398	19	7827830	-0.028174	0.002628	8.94E-27	519115	ieu-b-31	rs571497	A	G	0.154612	monocyte cell count || id:ieu-b-31	TRUE	reported	igd	1.893464425	5.78778E-05	30.04685595
399	19	18510925	-0.027849	0.001998	3.97E-44	478116	ieu-b-31	rs3859570	C	T	0.424757	monocyte cell count || id:ieu-b-31	TRUE	reported	igd	1.381535734	0.000198571	94.95865528
400	19	54325353	-0.057574	0.003245	2.18E-70	516125	ieu-b-31	rs62143205	A	G	0.104321	monocyte cell count || id:ieu-b-31	TRUE	reported	igd	2.331267714	0.000113978	58.83359056
401	20	8140925	-0.011197	0.001883	2.80E-09	521592	ieu-b-31	rs2327028	T	C	0.474846	monocyte cell count || id:ieu-b-31	TRUE	reported	igd	1.359927578	3.38097E-05	17.63539503
402	20	8604181	-0.028986	0.001876	8.72E-54	520194	ieu-b-31	rs6055955	T	C	0.508474	monocyte cell count || id:ieu-b-31	TRUE	reported	igd	1.353055165	0.000229399	119.3587104
403	20	30225070	-0.019355	0.002341	1.45E-16	521589	ieu-b-31	rs6120950	T	C	0.202811	monocyte cell count || id:ieu-b-31	TRUE	reported	igd	1.690696391	4.23778E-05	22.10462049
404	20	31065178	-0.030991	0.00203	1.44E-52	521591	ieu-b-31	rs12480462	T	C	0.31601	monocyte cell count || id:ieu-b-31	TRUE	reported	igd	1.466091522	0.000193166	100.7724719
405	20	38567137	-0.01353	0.002174	4.99E-10	521592	ieu-b-31	rs932641	A	G	0.251475	monocyte cell count || id:ieu-b-31	TRUE	reported	igd	1.570091638	2.79561E-05	14.58203419
406	20	48887268	-0.072454	0.002408	8.09E-199	520194	ieu-b-31	rs17196752	T	C	0.189945	monocyte cell count || id:ieu-b-31	TRUE	reported	igd	1.736757376	0.000535573	278.7501604
407	20	48967591	-0.047438	0.002378	1.83E-88	521592	ieu-b-31	rs6512627	A	G	0.19363	monocyte cell count || id:ieu-b-31	TRUE	reported	igd	1.717423144	0.000238251	124.2990651
408	20	16513342	0.012275	0.002186	2.00E-08	520193	ieu-b-31	rs6044081	G	A	0.758074	monocyte cell count || id:ieu-b-31	TRUE	reported	igd	1.576639524	2.22332E-05	11.56577701
409	20	31191015	0.054282	0.002188	8.57E-136	520647	ieu-b-31	rs12480732	T	C	0.257776	monocyte cell count || id:ieu-b-31	TRUE	reported	igd	1.5787705	0.000452357	235.6239041
410	20	3649713	-0.012645	0.001982	1.84E-10	520651	ieu-b-31	rs628965	G	A	0.630893	monocyte cell count || id:ieu-b-31	TRUE	reported	igd	1.430134895	3.64101E-05	18.95756256
411	20	61574727	-0.015251	0.002338	7.15E-11	521591	ieu-b-31	rs2295481	T	C	0.207397	monocyte cell count || id:ieu-b-31	TRUE	reported	igd	1.688532995	2.68204E-05	13.98961584
412	20	1597433	0.022368	0.002266	6.03E-23	521590	ieu-b-31	rs34600126	T	G	0.217724	monocyte cell count || id:ieu-b-31	TRUE	reported	igd	1.636532121	6.36358E-05	33.19378495
413	20	2815715	0.016505	0.001902	4.24E-18	520190	ieu-b-31	rs4813619	T	G	0.510832	monocyte cell count || id:ieu-b-31	TRUE	reported	igd	1.371802254	7.23459E-05	37.63621255
414	20	42839620	0.031012	0.002648	1.22E-31	520187	ieu-b-31	rs4142441	G	A	0.151573	monocyte cell count || id:ieu-b-31	TRUE	reported	igd	1.909843267	6.78157E-05	35.27911608
415	20	47226433	0.012663	0.002027	4.34E-10	520653	ieu-b-31	rs4810832	A	G	0.325034	monocyte cell count || id:ieu-b-31	TRUE	reported	igd	1.462607972	3.28896E-05	17.12454405
416	20	48796131	0.021032	0.002083	6.11E-24	520187	ieu-b-31	rs932905	A	G	0.28178	monocyte cell count || id:ieu-b-31	TRUE	reported	igd	1.502342721	7.9327E-05	41.26796411
417	21	36238307	0.014581	0.00235	5.68E-10	521588	ieu-b-31	rs35068491	C	T	0.20924	monocyte cell count || id:ieu-b-31	TRUE	reported	igd	1.697194665	2.44248E-05	12.73993574
418	21	36280376	0.026935	0.002965	1.11E-19	520515	ieu-b-31	rs2834670	G	A	0.176408	monocyte cell count || id:ieu-b-31	TRUE	reported	igd	2.139150411	4.60693E-05	23.98077946
419	21	16371102	-0.029591	0.002601	5.80E-30	521593	ieu-b-31	rs1997577	T	A	0.154954	monocyte cell count || id:ieu-b-31	TRUE	reported	igd	1.878478503	6.4986E-05	33.89832787
420	21	39600499	-0.011367	0.001982	1.01E-08	521592	ieu-b-31	rs2836220	C	A	0.338458	monocyte cell count || id:ieu-b-31	TRUE	reported	igd	1.431426691	2.82388E-05	14.72947338
421	22	39487595	-0.015295	0.001907	1.11E-15	521593	ieu-b-31	rs139271	C	T	0.44222	monocyte cell count || id:ieu-b-31	TRUE	reported	igd	1.377262016	6.08411E-05	31.7361068
422	22	17579495	-0.096493	0.005685	1.49E-64	520655	ieu-b-31	rs41409548	A	G	0.033848	monocyte cell count || id:ieu-b-31	TRUE	reported	igd	4.102092892	3.619E-05	18.8431365
423	22	18235288	0.011444	0.001949	4.47E-09	478113	ieu-b-31	rs181407	G	C	0.511885	monocyte cell count || id:ieu-b-31	TRUE	reported	igd	1.347649999	3.60351E-05	17.22941003
424	22	50052921	0.018082	0.001948	1.72E-20	521586	ieu-b-31	rs739241	A	G	0.606788	monocyte cell count || id:ieu-b-31	TRUE	reported	igd	1.406863348	7.88284E-05	41.11888578
425	22	29637658	-0.021263	0.001942	7.42E-28	521572	ieu-b-31	rs9625746	C	G	0.412737	monocyte cell count || id:ieu-b-31	TRUE	reported	igd	1.402511271	0.000111422	58.12104215
426	22	50767407	-0.011997	0.001999	2.01E-09	478109	ieu-b-31	rs146681239	C	T	0.399438	monocyte cell count || id:ieu-b-31	TRUE	reported	igd	1.382217075	3.61435E-05	17.28107811
427	22	17590744	0.032537	0.002139	3.36E-52	520190	ieu-b-31	rs1468488	C	T	0.272855	monocyte cell count || id:ieu-b-31	TRUE	reported	igd	1.542736605	0.000176504	91.83143514
428	22	24624609	-0.033131	0.002083	6.38E-57	521575	ieu-b-31	rs34505104	G	A	0.305345	monocyte cell count || id:ieu-b-31	TRUE	reported	igd	1.504345715	0.000205761	107.3416405
429	22	43560763	0.031081	0.001997	1.46E-54	476098	ieu-b-31	rs47341	T	C	0.396	monocyte cell count || id:ieu-b-31	TRUE	reported	igd	1.377927106	0.000243388	115.9043799
