# Supplementary material for: A Mendelian randomization-based approach to explore the relationship between leukocyte counts and breast cancer risk in European ethnic groups
Source: Sci Rep. 2023 Oct 9;13:16979. doi: 10.1038/s41598-023-44397-9 (PMC10562486; doi:10.1038/s41598-023-44397-9)
Supplement: Supplementary file 7 — Supplementary Information 7. [file 41598_2023_44397_MOESM7_ESM.csv]

	chr.exposure	pos.exposure	beta.exposure	se.exposure	pval.exposure	samplesize.exposure	id.exposure	SNP	effect_allele.exposure	other_allele.exposure	eaf.exposure	exposure	mr_keep.exposure	pval_origin.exposure	data_source.exposure	SD	R2	F
1	1	174075302	-0.017814	0.002517	1.52E-12	519272	ieu-b-34	rs60124939	T	C	0.176181	neutrophil cell count || id:ieu-b-34	TRUE	reported	igd	1.813763543	2.80016E-05	14.54078402
2	1	208034329	-0.023379	0.002236	1.44E-25	519288	ieu-b-34	rs4844622	T	C	0.240327	neutrophil cell count || id:ieu-b-34	TRUE	reported	igd	1.611298277	7.68704E-05	39.92079933
3	1	234909298	0.019408	0.001963	4.99E-23	517875	ieu-b-34	rs4626924	T	C	0.551299	neutrophil cell count || id:ieu-b-34	TRUE	reported	igd	1.412644142	9.33835E-05	48.36532231
4	1	10731625	0.01361	0.002018	1.60E-11	473456	ieu-b-34	rs284317	G	A	0.495955	neutrophil cell count || id:ieu-b-34	TRUE	reported	igd	1.388548246	4.80326E-05	22.74230777
5	1	22329414	-0.007112	0.001245	1.14E-08	516769	ieu-b-34	rs10917107	A	G	0.687344	neutrophil cell count || id:ieu-b-34	TRUE	reported	igd	0.894988754	2.71406E-05	14.02574079
6	1	56609296	0.014887	0.002004	1.15E-13	519279	ieu-b-34	rs12118277	T	C	0.351878	neutrophil cell count || id:ieu-b-34	TRUE	reported	igd	1.444102757	4.84727E-05	25.17196943
7	1	108761014	0.012404	0.002038	1.18E-09	517875	ieu-b-34	rs55851397	A	C	0.364781	neutrophil cell count || id:ieu-b-34	TRUE	reported	igd	1.466616791	3.31494E-05	17.16775712
8	1	224654623	0.024312	0.002345	3.67E-25	519287	ieu-b-34	rs35915186	C	T	0.215051	neutrophil cell count || id:ieu-b-34	TRUE	reported	igd	1.689843838	6.98813E-05	36.29086001
9	1	227210820	-0.023208	0.002028	2.76E-30	517887	ieu-b-34	rs11580229	A	G	0.46164	neutrophil cell count || id:ieu-b-34	TRUE	reported	igd	1.459437346	0.000125693	65.10264848
10	1	234819885	-0.013892	0.001923	5.19E-13	517885	ieu-b-34	rs486650	T	C	0.469271	neutrophil cell count || id:ieu-b-34	TRUE	reported	igd	1.38387209	5.01954E-05	25.99666483
11	1	36943916	-0.05153	0.001947	3.00E-154	518191	ieu-b-34	rs3917932	G	C	0.577138	neutrophil cell count || id:ieu-b-34	TRUE	reported	igd	1.401557386	0.000659792	342.1225257
12	1	111726213	0.018797	0.002017	1.24E-20	516807	ieu-b-34	rs694180	G	A	0.656276	neutrophil cell count || id:ieu-b-34	TRUE	reported	igd	1.450006977	7.58164E-05	39.18527589
13	1	153337943	0.012124	0.002182	2.81E-08	518345	ieu-b-34	rs3014874	A	G	0.265115	neutrophil cell count || id:ieu-b-34	TRUE	reported	igd	1.570956658	2.32085E-05	12.03024427
14	1	161614401	-0.018912	0.002076	8.70E-20	518195	ieu-b-34	rs3843301	G	T	0.364763	neutrophil cell count || id:ieu-b-34	TRUE	reported	igd	1.494424429	7.4217E-05	38.46159919
15	1	236105910	-0.058459	0.003081	3.08E-80	519287	ieu-b-34	rs1886654	C	T	0.892013	neutrophil cell count || id:ieu-b-34	TRUE	reported	igd	2.220216999	0.000133563	69.36627282
16	1	248048016	-0.013002	0.002091	5.14E-10	518202	ieu-b-34	rs4925756	T	C	0.691891	neutrophil cell count || id:ieu-b-34	TRUE	reported	igd	1.50523246	3.18116E-05	16.48528497
17	1	8503379	-0.014068	0.001952	5.89E-13	519258	ieu-b-34	rs301817	A	C	0.583346	neutrophil cell count || id:ieu-b-34	TRUE	reported	igd	1.406602586	4.86243E-05	25.24970527
18	1	11301714	0.012078	0.002164	2.46E-08	517263	ieu-b-34	rs1135172	G	A	0.729972	neutrophil cell count || id:ieu-b-34	TRUE	reported	igd	1.556370404	2.37416E-05	12.28087092
19	1	43423622	-0.016714	0.002194	2.70E-14	519274	ieu-b-34	rs3754224	C	T	0.270043	neutrophil cell count || id:ieu-b-34	TRUE	reported	igd	1.581011075	4.40607E-05	22.88048413
20	1	46290588	-0.019192	0.00193	2.92E-23	518344	ieu-b-34	rs6672898	A	G	0.435247	neutrophil cell count || id:ieu-b-34	TRUE	reported	igd	1.389524942	9.37847E-05	48.61712096
21	1	150212707	-0.014902	0.002132	2.86E-12	519283	ieu-b-34	rs7555995	G	C	0.284874	neutrophil cell count || id:ieu-b-34	TRUE	reported	igd	1.536346774	3.83333E-05	19.90650743
22	1	159175494	-0.173021	0.008416	7.27E-94	518431	ieu-b-34	rs34599082	T	C	0.013435	neutrophil cell count || id:ieu-b-34	TRUE	reported	igd	6.059701175	2.16117E-05	11.20436538
23	1	166922533	-0.019845	0.002343	2.61E-17	519287	ieu-b-34	rs2312675	C	T	0.211949	neutrophil cell count || id:ieu-b-34	TRUE	reported	igd	1.688402606	4.61494E-05	23.9657868
24	1	169733867	0.013989	0.002448	1.13E-08	519282	ieu-b-34	rs34990593	C	T	0.188767	neutrophil cell count || id:ieu-b-34	TRUE	reported	igd	1.764058763	1.92597E-05	10.00135594
25	1	247606276	-0.027427	0.001984	1.93E-43	518206	ieu-b-34	rs56188865	C	T	0.373715	neutrophil cell count || id:ieu-b-34	TRUE	reported	igd	1.428212686	0.000172629	89.47240577
26	1	8918313	0.023683	0.001914	4.01E-35	519281	ieu-b-34	rs10864368	C	T	0.502691	neutrophil cell count || id:ieu-b-34	TRUE	reported	igd	1.379250499	0.000147416	76.56130747
27	1	31231680	0.023896	0.002522	2.83E-21	517881	ieu-b-34	rs3762297	T	C	0.183345	neutrophil cell count || id:ieu-b-34	TRUE	reported	igd	1.814930802	5.1912E-05	26.88554318
28	1	66077624	-0.042708	0.001986	1.46E-102	517887	ieu-b-34	rs6678033	A	G	0.367919	neutrophil cell count || id:ieu-b-34	TRUE	reported	igd	1.429212312	0.000415317	215.1759147
29	1	114303808	-0.037885	0.003175	8.69E-33	518827	ieu-b-34	rs6679677	A	C	0.100303	neutrophil cell count || id:ieu-b-34	TRUE	reported	igd	2.286941282	4.95296E-05	25.69846312
30	1	200361914	0.016109	0.002179	1.50E-13	518347	ieu-b-34	rs2808519	T	G	0.737582	neutrophil cell count || id:ieu-b-34	TRUE	reported	igd	1.568799799	4.08165E-05	21.15790584
31	1	247570221	-0.017619	0.002063	1.42E-17	517267	ieu-b-34	rs35020138	C	T	0.675273	neutrophil cell count || id:ieu-b-34	TRUE	reported	igd	1.483735932	6.18411E-05	31.99020443
32	2	28645802	0.01172	0.001946	1.76E-09	517888	ieu-b-34	rs7590263	T	C	0.496568	neutrophil cell count || id:ieu-b-34	TRUE	reported	igd	1.400427918	3.50173E-05	18.13562908
33	2	43786818	0.048554	0.00358	7.19E-42	519287	ieu-b-34	rs77552263	A	G	0.077954	neutrophil cell count || id:ieu-b-34	TRUE	reported	igd	2.579804238	5.09211E-05	26.44389389
34	2	112914691	0.023137	0.002924	2.66E-15	517268	ieu-b-34	rs71409899	T	A	0.134279	neutrophil cell count || id:ieu-b-34	TRUE	reported	igd	2.102980155	2.81423E-05	14.55747142
35	2	43351269	-0.016095	0.001997	7.97E-16	519284	ieu-b-34	rs12328347	G	T	0.372663	neutrophil cell count || id:ieu-b-34	TRUE	reported	igd	1.439065414	5.84882E-05	30.37363262
36	2	160687231	-0.035655	0.002553	2.68E-44	518337	ieu-b-34	rs2729707	G	A	0.830755	neutrophil cell count || id:ieu-b-34	TRUE	reported	igd	1.838048303	0.000105815	54.85324695
37	2	169717541	-0.020982	0.001915	6.68E-28	518345	ieu-b-34	rs2632372	C	T	0.503861	neutrophil cell count || id:ieu-b-34	TRUE	reported	igd	1.378726856	0.000115793	60.02731681
38	2	202665227	-0.01267	0.002223	1.23E-08	517884	ieu-b-34	rs2052249	A	C	0.250937	neutrophil cell count || id:ieu-b-34	TRUE	reported	igd	1.599763227	2.35806E-05	12.21225632
39	2	12928971	0.012236	0.001931	2.42E-10	515519	ieu-b-34	rs6432335	G	T	0.451562	neutrophil cell count || id:ieu-b-34	TRUE	reported	igd	1.386451276	3.85784E-05	19.88860767
40	2	24394504	0.020456	0.002076	6.95E-23	518346	ieu-b-34	rs72789923	C	A	0.307359	neutrophil cell count || id:ieu-b-34	TRUE	reported	igd	1.494642148	7.97537E-05	41.34317442
41	2	27730940	-0.032512	0.001958	6.91E-62	517885	ieu-b-34	rs1260326	C	T	0.602032	neutrophil cell count || id:ieu-b-34	TRUE	reported	igd	1.409059569	0.000255109	132.1505124
42	2	111854524	0.015007	0.002371	2.52E-10	517888	ieu-b-34	rs11691193	T	C	0.217738	neutrophil cell count || id:ieu-b-34	TRUE	reported	igd	1.70627677	2.63515E-05	13.64743025
43	2	113841030	0.03936	0.00195	1.58E-90	517886	ieu-b-34	rs6734238	G	A	0.40298	neutrophil cell count || id:ieu-b-34	TRUE	reported	igd	1.403303786	0.000378538	196.1128612
44	2	143883952	0.01478	0.001954	4.08E-14	518345	ieu-b-34	rs354703	C	T	0.593464	neutrophil cell count || id:ieu-b-34	TRUE	reported	igd	1.406805366	5.32604E-05	27.60861304
45	2	145477217	0.014282	0.002069	5.28E-12	517267	ieu-b-34	rs3856364	G	C	0.679714	neutrophil cell count || id:ieu-b-34	TRUE	reported	igd	1.488051209	4.01085E-05	20.74755778
46	2	182308352	0.021748	0.00194	3.95E-29	517889	ieu-b-34	rs6740847	G	A	0.562056	neutrophil cell count || id:ieu-b-34	TRUE	reported	igd	1.3961114	0.000119461	61.87476475
47	2	237780727	0.02794	0.002198	5.61E-37	517889	ieu-b-34	rs4074882	C	T	0.741751	neutrophil cell count || id:ieu-b-34	TRUE	reported	igd	1.581779823	0.000119533	61.91194537
48	2	16702654	-0.012199	0.00206	3.24E-09	518345	ieu-b-34	rs4632345	A	G	0.677982	neutrophil cell count || id:ieu-b-34	TRUE	reported	igd	1.483121317	2.95409E-05	15.31276028
49	2	42474615	0.012066	0.002153	2.15E-08	518349	ieu-b-34	rs6723009	C	T	0.717442	neutrophil cell count || id:ieu-b-34	TRUE	reported	igd	1.550083746	2.45664E-05	12.73420909
50	2	54787592	0.033029	0.00369	3.76E-19	519287	ieu-b-34	rs75475627	G	C	0.076758	neutrophil cell count || id:ieu-b-34	TRUE	reported	igd	2.659071966	2.18675E-05	11.35573218
51	2	128543369	0.011047	0.001969	2.07E-08	518349	ieu-b-34	rs11894199	A	C	0.387646	neutrophil cell count || id:ieu-b-34	TRUE	reported	igd	1.417610263	2.88299E-05	14.94431395
52	2	182254087	0.014074	0.002232	2.96E-10	518349	ieu-b-34	rs62189859	C	T	0.244372	neutrophil cell count || id:ieu-b-34	TRUE	reported	igd	1.606960948	2.83279E-05	14.68408268
53	2	211540507	-0.019307	0.002064	8.79E-21	518348	ieu-b-34	rs1047891	A	C	0.315122	neutrophil cell count || id:ieu-b-34	TRUE	reported	igd	1.486005465	7.28636E-05	37.77131567
54	2	220018090	0.011899	0.002008	3.21E-09	517267	ieu-b-34	rs11690365	G	T	0.63957	neutrophil cell count || id:ieu-b-34	TRUE	reported	igd	1.44417923	3.12981E-05	16.18991011
55	2	27291661	-0.012733	0.001942	5.71E-11	518344	ieu-b-34	rs7575465	A	G	0.553396	neutrophil cell count || id:ieu-b-34	TRUE	reported	igd	1.398164476	4.09953E-05	21.2504326
56	2	61711815	-0.020525	0.001917	1.03E-26	519279	ieu-b-34	rs2421200	T	G	0.486641	neutrophil cell count || id:ieu-b-34	TRUE	reported	igd	1.381409673	0.000110301	57.28332399
57	2	65642097	0.022846	0.001961	2.45E-31	519280	ieu-b-34	rs6731993	T	A	0.408305	neutrophil cell count || id:ieu-b-34	TRUE	reported	igd	1.413117881	0.000126292	65.58898793
58	2	85551696	-0.016843	0.001917	1.62E-18	518182	ieu-b-34	rs17026212	G	T	0.512906	neutrophil cell count || id:ieu-b-34	TRUE	reported	igd	1.379949757	7.44377E-05	38.5749951
59	2	101735276	0.022344	0.001977	1.43E-29	518348	ieu-b-34	rs796056	C	A	0.62431	neutrophil cell count || id:ieu-b-34	TRUE	reported	igd	1.423368607	0.000115597	59.92623037
60	2	102603925	0.017959	0.002466	3.41E-13	518346	ieu-b-34	rs35789178	G	T	0.186171	neutrophil cell count || id:ieu-b-34	TRUE	reported	igd	1.775427523	3.10051E-05	16.07182278
61	2	232582085	-0.017505	0.002341	7.87E-14	518335	ieu-b-34	rs55729107	G	A	0.225567	neutrophil cell count || id:ieu-b-34	TRUE	reported	igd	1.685414327	3.76878E-05	19.5355438
62	3	42909050	-0.021881	0.001969	1.20E-28	519283	ieu-b-34	rs1366045	C	T	0.38497	neutrophil cell count || id:ieu-b-34	TRUE	reported	igd	1.418886866	0.000112614	58.48484197
63	3	47121140	0.01709	0.002039	5.57E-17	519286	ieu-b-34	rs6414435	G	A	0.591762	neutrophil cell count || id:ieu-b-34	TRUE	reported	igd	1.469334016	6.53632E-05	33.94430225
64	3	71528943	0.017015	0.002418	2.06E-12	517265	ieu-b-34	rs12487658	T	C	0.801636	neutrophil cell count || id:ieu-b-34	TRUE	reported	igd	1.739053102	3.04445E-05	15.74827253
65	3	98408826	0.01439	0.001974	3.22E-13	519283	ieu-b-34	rs11721064	T	G	0.609084	neutrophil cell count || id:ieu-b-34	TRUE	reported	igd	1.422489931	4.8732E-05	25.30681068
66	3	128301390	-0.067521	0.003335	4.20E-91	519288	ieu-b-34	rs2734031	C	T	0.907968	neutrophil cell count || id:ieu-b-34	TRUE	reported	igd	2.403255703	0.000131922	68.51427671
67	3	151057642	0.015004	0.002487	1.66E-09	519288	ieu-b-34	rs2046934	A	G	0.82324	neutrophil cell count || id:ieu-b-34	TRUE	reported	igd	1.792172994	2.03983E-05	10.59278553
68	3	63804761	-0.014286	0.00242	3.67E-09	519286	ieu-b-34	rs9842724	C	T	0.800478	neutrophil cell count || id:ieu-b-34	TRUE	reported	igd	1.743888337	2.14365E-05	11.13187657
69	3	186202997	0.011747	0.001953	1.85E-09	519275	ieu-b-34	rs59519784	A	G	0.410141	neutrophil cell count || id:ieu-b-34	TRUE	reported	igd	1.407346218	3.37104E-05	17.50547141
70	3	196504902	-0.020801	0.001946	1.27E-26	519285	ieu-b-34	rs7626444	C	G	0.4215	neutrophil cell count || id:ieu-b-34	TRUE	reported	igd	1.402315469	0.000107302	55.72609674
71	3	58033701	-0.015247	0.002042	8.69E-14	518346	ieu-b-34	rs6779340	G	C	0.336877	neutrophil cell count || id:ieu-b-34	TRUE	reported	igd	1.470163423	4.80544E-05	24.90989906
72	3	107295665	-0.022268	0.00257	4.83E-18	519283	ieu-b-34	rs7639292	T	C	0.169103	neutrophil cell count || id:ieu-b-34	TRUE	reported	igd	1.851975239	4.06275E-05	21.09796898
73	3	128372487	-0.037245	0.004039	3.14E-20	517423	ieu-b-34	rs6764912	A	G	0.065313	neutrophil cell count || id:ieu-b-34	TRUE	reported	igd	2.905338358	2.0065E-05	10.38224127
74	3	140957762	0.030473	0.002893	6.45E-26	519274	ieu-b-34	rs11712552	G	A	0.126219	neutrophil cell count || id:ieu-b-34	TRUE	reported	igd	2.084715151	4.71297E-05	24.47426621
75	3	141206800	-0.043123	0.003916	3.64E-28	519285	ieu-b-34	rs9819371	T	C	0.064869	neutrophil cell count || id:ieu-b-34	TRUE	reported	igd	2.821925682	2.83313E-05	14.71237721
76	3	194405966	0.013974	0.001961	1.07E-12	519284	ieu-b-34	rs789858	T	C	0.403723	neutrophil cell count || id:ieu-b-34	TRUE	reported	igd	1.413123323	4.70807E-05	24.44931018
77	3	119697032	-0.013899	0.001984	2.53E-12	519283	ieu-b-34	rs58605236	A	T	0.373119	neutrophil cell count || id:ieu-b-34	TRUE	reported	igd	1.42969606	4.42122E-05	22.95957109
78	3	156797373	0.015339	0.001971	7.54E-15	519166	ieu-b-34	rs10049210	C	T	0.403384	neutrophil cell count || id:ieu-b-34	TRUE	reported	igd	1.420168075	5.61511E-05	29.15325961
79	3	169320058	-0.012851	0.001992	1.16E-10	517889	ieu-b-34	rs11716015	T	C	0.635724	neutrophil cell count || id:ieu-b-34	TRUE	reported	igd	1.433532942	3.7221E-05	19.27697256
80	3	183702089	0.017362	0.001984	2.20E-18	517883	ieu-b-34	rs3749440	G	A	0.372369	neutrophil cell count || id:ieu-b-34	TRUE	reported	igd	1.427767511	6.91182E-05	35.79747627
81	4	55408875	0.031802	0.002233	5.59E-46	519286	ieu-b-34	rs218264	T	A	0.250834	neutrophil cell count || id:ieu-b-34	TRUE	reported	igd	1.609133329	0.000146798	76.24089124
82	4	57727311	0.014152	0.001942	3.29E-13	517886	ieu-b-34	rs7684253	T	C	0.550374	neutrophil cell count || id:ieu-b-34	TRUE	reported	igd	1.397546642	5.07507E-05	26.28432779
83	4	74703999	0.052054	0.001999	2.12E-149	517888	ieu-b-34	rs16850073	T	C	0.374485	neutrophil cell count || id:ieu-b-34	TRUE	reported	igd	1.438569069	0.000613407	317.8700295
84	4	120155806	-0.013326	0.001959	1.06E-11	519287	ieu-b-34	rs4145952	A	C	0.399341	neutrophil cell count || id:ieu-b-34	TRUE	reported	igd	1.411686174	4.27489E-05	22.19982366
85	4	151199080	0.018804	0.002127	9.92E-19	517885	ieu-b-34	rs2290846	A	G	0.284312	neutrophil cell count || id:ieu-b-34	TRUE	reported	igd	1.530679113	6.14159E-05	31.80822413
86	4	152223904	0.014302	0.001931	1.35E-13	518344	ieu-b-34	rs6817881	T	C	0.499266	neutrophil cell count || id:ieu-b-34	TRUE	reported	igd	1.390244904	5.29151E-05	27.42959365
87	4	706700	0.023416	0.002022	5.42E-31	474868	ieu-b-34	rs35734242	C	T	0.427831	neutrophil cell count || id:ieu-b-34	TRUE	reported	igd	1.393373683	0.000138266	65.66711087
88	4	3148276	-0.016368	0.001987	1.85E-16	517885	ieu-b-34	rs6855981	A	G	0.372933	neutrophil cell count || id:ieu-b-34	TRUE	reported	igd	1.429929195	6.12826E-05	31.73914281
89	4	39603132	0.011122	0.002017	3.58E-08	516807	ieu-b-34	rs7658676	T	C	0.353026	neutrophil cell count || id:ieu-b-34	TRUE	reported	igd	1.450006977	2.6875E-05	13.88952813
90	4	72615362	-0.026932	0.002109	2.67E-37	519287	ieu-b-34	rs11723621	G	A	0.290775	neutrophil cell count || id:ieu-b-34	TRUE	reported	igd	1.51977853	0.000129523	67.26818817
91	4	88220509	0.011065	0.001937	1.14E-08	519282	ieu-b-34	rs7687658	G	A	0.434196	neutrophil cell count || id:ieu-b-34	TRUE	reported	igd	1.395825908	3.08761E-05	16.03382574
92	4	106061534	-0.023824	0.001977	2.15E-33	517887	ieu-b-34	rs7679673	A	C	0.379766	neutrophil cell count || id:ieu-b-34	TRUE	reported	igd	1.422735519	0.000132094	68.41847063
93	4	36312542	0.05608	0.004812	2.36E-31	518347	ieu-b-34	rs28530750	A	G	0.043105	neutrophil cell count || id:ieu-b-34	TRUE	reported	igd	3.464462887	2.16155E-05	11.20454989
94	4	55503194	-0.022283	0.001915	2.97E-31	519286	ieu-b-34	rs723585	G	A	0.483522	neutrophil cell count || id:ieu-b-34	TRUE	reported	igd	1.379977754	0.000130227	67.63363253
95	4	6943776	-0.020382	0.001987	1.15E-24	519283	ieu-b-34	rs6831590	T	G	0.367295	neutrophil cell count || id:ieu-b-34	TRUE	reported	igd	1.431857899	9.4176E-05	48.90839017
96	4	74948054	-0.07253	0.00198	1.00E-200	519286	ieu-b-34	rs1371794	C	A	0.622286	neutrophil cell count || id:ieu-b-34	TRUE	reported	igd	1.42681773	0.001214735	631.5595163
97	5	68610623	-0.025077	0.001941	3.97E-38	518337	ieu-b-34	rs6877725	C	T	0.444789	neutrophil cell count || id:ieu-b-34	TRUE	reported	igd	1.397435079	0.000159049	82.45359365
98	5	71742622	-0.04036	0.002931	4.29E-43	519287	ieu-b-34	rs6859727	C	T	0.878025	neutrophil cell count || id:ieu-b-34	TRUE	reported	igd	2.112124643	7.82116E-05	40.61726514
99	5	86268229	0.014183	0.00243	5.46E-09	519285	ieu-b-34	rs62375385	C	T	0.193932	neutrophil cell count || id:ieu-b-34	TRUE	reported	igd	1.751092801	2.05102E-05	10.6507955
100	5	141539339	0.02335	0.001997	1.47E-31	519286	ieu-b-34	rs249677	A	C	0.634081	neutrophil cell count || id:ieu-b-34	TRUE	reported	igd	1.439068185	0.000122172	63.44957612
101	5	173075213	0.016187	0.001953	1.22E-16	519285	ieu-b-34	rs9885207	C	T	0.415999	neutrophil cell count || id:ieu-b-34	TRUE	reported	igd	1.407359769	6.42774E-05	33.38030984
102	5	179172098	-0.016591	0.001919	5.58E-18	519276	ieu-b-34	rs10447304	A	G	0.505743	neutrophil cell count || id:ieu-b-34	TRUE	reported	igd	1.382846899	7.19631E-05	37.37123616
103	5	179333233	0.01337	0.001986	1.71E-11	519279	ieu-b-34	rs155795	C	G	0.384255	neutrophil cell count || id:ieu-b-34	TRUE	reported	igd	1.431131774	4.13004E-05	21.44722003
104	5	34654477	0.010683	0.001927	3.02E-08	517885	ieu-b-34	rs464609	A	G	0.544404	neutrophil cell count || id:ieu-b-34	TRUE	reported	igd	1.386750659	2.94389E-05	15.2463309
105	5	57552464	0.01303	0.002195	3.01E-09	519284	ieu-b-34	rs12658947	G	A	0.256773	neutrophil cell count || id:ieu-b-34	TRUE	reported	igd	1.581746912	2.59009E-05	13.45024476
106	5	1107428	-0.014386	0.002038	1.75E-12	472977	ieu-b-34	rs4535497	A	C	0.569887	neutrophil cell count || id:ieu-b-34	TRUE	reported	igd	1.401600329	5.16456E-05	24.42832341
107	5	1285974	0.033578	0.002174	9.19E-54	470937	ieu-b-34	rs7705526	A	C	0.327035	neutrophil cell count || id:ieu-b-34	TRUE	reported	igd	1.491904233	0.000222969	105.0273187
108	5	57274612	-0.015947	0.002452	8.05E-11	519288	ieu-b-34	rs62360185	G	A	0.190708	neutrophil cell count || id:ieu-b-34	TRUE	reported	igd	1.76695142	2.51428E-05	13.05661079
109	5	96275201	0.01491	0.001945	1.89E-14	519264	ieu-b-34	rs2432142	A	G	0.435047	neutrophil cell count || id:ieu-b-34	TRUE	reported	igd	1.401566514	5.56297E-05	28.88797211
110	5	100046075	0.014312	0.001927	1.15E-13	516259	ieu-b-34	rs1445171	C	T	0.516908	neutrophil cell count || id:ieu-b-34	TRUE	reported	igd	1.384571961	5.33633E-05	27.55064776
111	5	122093740	0.013346	0.001938	6.01E-12	519264	ieu-b-34	rs6878780	C	T	0.426457	neutrophil cell count || id:ieu-b-34	TRUE	reported	igd	1.396522316	4.46764E-05	23.19976858
112	5	156166739	-0.02044	0.002698	3.71E-14	519287	ieu-b-34	rs172240	A	G	0.850405	neutrophil cell count || id:ieu-b-34	TRUE	reported	igd	1.944221183	2.81218E-05	14.6036465
113	5	131797578	0.024	0.00193	1.88E-35	516807	ieu-b-34	rs2522051	C	T	0.454362	neutrophil cell count || id:ieu-b-34	TRUE	reported	igd	1.387463295	0.00014836	76.68443602
114	5	133851526	0.012329	0.001947	2.47E-10	519288	ieu-b-34	rs6891328	C	G	0.583149	neutrophil cell count || id:ieu-b-34	TRUE	reported	igd	1.403040136	3.7541E-05	19.49525015
115	5	173205282	-0.034011	0.002173	3.49E-55	518348	ieu-b-34	rs2561758	G	A	0.72298	neutrophil cell count || id:ieu-b-34	TRUE	reported	igd	1.564481529	0.000189306	98.14480149
116	5	118627271	0.014401	0.002026	1.21E-12	518345	ieu-b-34	rs1966479	G	A	0.660217	neutrophil cell count || id:ieu-b-34	TRUE	reported	igd	1.458642616	4.37327E-05	22.6695073
117	5	148200553	-0.029475	0.001942	5.39E-52	519287	ieu-b-34	rs2082382	A	G	0.552392	neutrophil cell count || id:ieu-b-34	TRUE	reported	igd	1.399435707	0.00021937	113.9404686
118	6	20735494	0.011206	0.001968	1.27E-08	519283	ieu-b-34	rs11753041	C	T	0.395413	neutrophil cell count || id:ieu-b-34	TRUE	reported	igd	1.418166253	2.98529E-05	15.50251229
119	6	31321623	0.026058	0.003037	1.00E-17	518204	ieu-b-34	rs80296299	T	C	0.116261	neutrophil cell count || id:ieu-b-34	TRUE	reported	igd	2.186226591	2.91931E-05	15.12835298
120	6	126851160	-0.014654	0.001917	2.19E-14	519281	ieu-b-34	rs1490384	T	C	0.501387	neutrophil cell count || id:ieu-b-34	TRUE	reported	igd	1.381412333	5.62642E-05	29.21847697
121	6	135846518	0.019394	0.001922	6.60E-24	519286	ieu-b-34	rs12214269	A	G	0.545471	neutrophil cell count || id:ieu-b-34	TRUE	reported	igd	1.385022059	9.72265E-05	50.49307613
122	6	158752931	0.011993	0.001925	4.82E-10	519235	ieu-b-34	rs10945542	T	C	0.521167	neutrophil cell count || id:ieu-b-34	TRUE	reported	igd	1.387115784	3.73097E-05	19.37312622
123	6	21382765	-0.01986	0.001977	1.04E-23	519270	ieu-b-34	rs4712614	G	T	0.620331	neutrophil cell count || id:ieu-b-34	TRUE	reported	igd	1.424633937	9.15399E-05	47.53810363
124	6	31811850	-0.026408	0.001965	3.82E-41	518194	ieu-b-34	rs9267575	C	T	0.397728	neutrophil cell count || id:ieu-b-34	TRUE	reported	igd	1.414518868	0.000166979	86.5417347
125	6	32445691	0.059685	0.001926	1.00E-200	517198	ieu-b-34	rs9378212	T	C	0.469078	neutrophil cell count || id:ieu-b-34	TRUE	reported	igd	1.385111392	0.00092484	478.7665198
126	6	33095762	0.023875	0.002928	3.68E-16	519282	ieu-b-34	rs9277764	A	G	0.121794	neutrophil cell count || id:ieu-b-34	TRUE	reported	igd	2.109952638	2.73901E-05	14.22352132
127	6	42510305	0.029687	0.002362	3.49E-36	517849	ieu-b-34	rs10948036	A	C	0.210175	neutrophil cell count || id:ieu-b-34	TRUE	reported	igd	1.699735967	0.000101277	52.45139888
128	6	151698748	0.010877	0.001986	4.47E-08	516726	ieu-b-34	rs9479025	T	A	0.518638	neutrophil cell count || id:ieu-b-34	TRUE	reported	igd	1.427609408	2.89845E-05	14.97741309
129	6	159470058	-0.021224	0.001932	4.71E-28	519285	ieu-b-34	rs212409	A	G	0.554194	neutrophil cell count || id:ieu-b-34	TRUE	reported	igd	1.392226869	0.000114834	59.63842374
130	6	16758002	-0.032312	0.00256	1.71E-36	516445	ieu-b-34	rs6915310	T	C	0.173979	neutrophil cell count || id:ieu-b-34	TRUE	reported	igd	1.839721161	8.86628E-05	45.79335785
131	6	31316045	0.057457	0.002514	1.62E-115	518205	ieu-b-34	rs9265980	A	G	0.176601	neutrophil cell count || id:ieu-b-34	TRUE	reported	igd	1.80973953	0.000293148	151.9548236
132	6	52366206	-0.016057	0.002269	1.54E-12	519285	ieu-b-34	rs12189880	T	C	0.240741	neutrophil cell count || id:ieu-b-34	TRUE	reported	igd	1.635073895	3.52553E-05	18.30810802
133	6	109621494	0.025882	0.001921	2.40E-41	519285	ieu-b-34	rs6927569	C	T	0.523171	neutrophil cell count || id:ieu-b-34	TRUE	reported	igd	1.384300111	0.00017441	90.58396659
134	6	12159699	0.0137	0.002081	4.78E-11	517876	ieu-b-34	rs3777755	T	C	0.311419	neutrophil cell count || id:ieu-b-34	TRUE	reported	igd	1.497562556	3.58923E-05	18.58835771
135	6	43820215	-0.013048	0.002135	1.02E-09	518344	ieu-b-34	rs68137036	G	A	0.285148	neutrophil cell count || id:ieu-b-34	TRUE	reported	igd	1.53711697	2.93759E-05	15.22718702
136	6	82463376	-0.017639	0.002142	1.92E-16	517887	ieu-b-34	rs915125	T	C	0.281985	neutrophil cell count || id:ieu-b-34	TRUE	reported	igd	1.541476724	5.30229E-05	27.46122195
137	6	87980735	-0.025302	0.001921	1.38E-39	517877	ieu-b-34	rs6454596	C	G	0.489705	neutrophil cell count || id:ieu-b-34	TRUE	reported	igd	1.382422127	0.000167423	86.71852047
138	6	90808423	-0.012355	0.002018	9.42E-10	518345	ieu-b-34	rs207253	A	G	0.407863	neutrophil cell count || id:ieu-b-34	TRUE	reported	igd	1.452882922	3.49294E-05	18.10602743
139	6	396321	0.013585	0.002405	1.66E-08	515057	ieu-b-34	rs12203592	T	C	0.214291	neutrophil cell count || id:ieu-b-34	TRUE	reported	igd	1.726007695	2.08607E-05	10.74464701
140	6	7201660	0.018088	0.001988	9.87E-20	518347	ieu-b-34	rs6936191	C	T	0.608046	neutrophil cell count || id:ieu-b-34	TRUE	reported	igd	1.431286829	7.61253E-05	39.46219673
141	6	29748690	-0.018952	0.002057	3.35E-20	516795	ieu-b-34	rs1611236	A	G	0.322908	neutrophil cell count || id:ieu-b-34	TRUE	reported	igd	1.478745525	7.18257E-05	37.12167027
142	6	29822432	0.032744	0.002734	5.14E-33	518198	ieu-b-34	rs58005484	T	C	0.143931	neutrophil cell count || id:ieu-b-34	TRUE	reported	igd	1.968096443	6.82125E-05	35.34984396
143	6	41891995	0.014527	0.002216	5.70E-11	517783	ieu-b-34	rs7738554	A	T	0.250954	neutrophil cell count || id:ieu-b-34	TRUE	reported	igd	1.594570223	3.12031E-05	16.15685555
144	6	135419688	-0.033846	0.002214	1.05E-52	519285	ieu-b-34	rs9402685	C	T	0.256024	neutrophil cell count || id:ieu-b-34	TRUE	reported	igd	1.595440107	0.000171444	89.04342535
145	6	137082948	0.017269	0.001967	1.73E-18	519284	ieu-b-34	rs6924387	G	A	0.412169	neutrophil cell count || id:ieu-b-34	TRUE	reported	igd	1.417447005	7.19248E-05	37.35192852
146	6	147701217	0.017735	0.001926	3.49E-20	519285	ieu-b-34	rs9390461	G	A	0.538879	neutrophil cell count || id:ieu-b-34	TRUE	reported	igd	1.387903183	8.11484E-05	42.1424274
147	7	28724374	0.070039	0.002132	1.00E-200	518201	ieu-b-34	rs56388170	T	G	0.293956	neutrophil cell count || id:ieu-b-34	TRUE	reported	igd	1.534745341	0.000864473	448.3565164
148	7	6528174	-0.016997	0.002314	2.16E-13	519282	ieu-b-34	rs6463566	G	C	0.229674	neutrophil cell count || id:ieu-b-34	TRUE	reported	igd	1.667496723	3.67647E-05	19.09187227
149	7	6692605	0.017679	0.001966	2.55E-19	517258	ieu-b-34	rs1474419	C	T	0.578829	neutrophil cell count || id:ieu-b-34	TRUE	reported	igd	1.413959993	7.62219E-05	39.42925094
150	7	36084529	0.019677	0.001984	3.76E-23	517886	ieu-b-34	rs2710804	C	T	0.376402	neutrophil cell count || id:ieu-b-34	TRUE	reported	igd	1.427771647	8.91635E-05	46.18044516
151	7	97977670	-0.017628	0.002176	5.65E-16	519280	ieu-b-34	rs4727392	G	A	0.736446	neutrophil cell count || id:ieu-b-34	TRUE	reported	igd	1.568049214	4.906E-05	25.47700963
152	7	2814271	0.011681	0.001945	1.96E-09	518348	ieu-b-34	rs7777484	G	A	0.420278	neutrophil cell count || id:ieu-b-34	TRUE	reported	igd	1.400329762	3.39067E-05	17.57601121
153	7	28277107	0.052002	0.00198	6.53E-152	519284	ieu-b-34	rs2158799	G	C	0.611375	neutrophil cell count || id:ieu-b-34	TRUE	reported	igd	1.426814982	0.000631209	327.9824943
154	7	45009341	0.029483	0.002681	4.20E-28	518828	ieu-b-34	rs3735485	G	A	0.844938	neutrophil cell count || id:ieu-b-34	TRUE	reported	igd	1.931116688	6.10782E-05	31.69091575
155	7	65822360	0.026848	0.003111	6.53E-18	516807	ieu-b-34	rs778732	T	C	0.107318	neutrophil cell count || id:ieu-b-34	TRUE	reported	igd	2.236475808	2.76118E-05	14.2703134
156	7	92223957	-0.042772	0.003637	6.84E-32	519288	ieu-b-34	rs4729046	C	T	0.92416	neutrophil cell count || id:ieu-b-34	TRUE	reported	igd	2.620881857	3.73336E-05	19.38753268
157	7	92300863	-0.125784	0.007198	2.53E-68	519288	ieu-b-34	rs2301557	T	C	0.018212	neutrophil cell count || id:ieu-b-34	TRUE	reported	igd	5.186996867	2.10293E-05	10.92043493
158	7	130742066	-0.019268	0.002201	2.19E-18	516804	ieu-b-34	rs7803075	G	A	0.73519	neutrophil cell count || id:ieu-b-34	TRUE	reported	igd	1.582278678	5.77393E-05	29.84149346
159	7	8022016	-0.03953	0.004095	5.13E-22	518347	ieu-b-34	rs73049276	A	G	0.058516	neutrophil cell count || id:ieu-b-34	TRUE	reported	igd	2.948249277	1.98081E-05	10.26763246
160	7	47337530	-0.013839	0.001962	1.82E-12	519248	ieu-b-34	rs10252457	G	A	0.425632	neutrophil cell count || id:ieu-b-34	TRUE	reported	igd	1.413794928	4.6848E-05	24.32677786
161	7	73029437	-0.027627	0.00287	6.63E-22	519280	ieu-b-34	rs33951980	T	C	0.12936	neutrophil cell count || id:ieu-b-34	TRUE	reported	igd	2.068153145	4.01949E-05	20.8731534
162	7	92300568	-0.119602	0.006536	9.69E-75	518348	ieu-b-34	rs3731332	T	C	0.022894	neutrophil cell count || id:ieu-b-34	TRUE	reported	igd	4.705683972	2.89018E-05	14.98155965
163	7	22754768	-0.014833	0.002034	3.16E-13	519283	ieu-b-34	rs7776857	T	G	0.657131	neutrophil cell count || id:ieu-b-34	TRUE	reported	igd	1.465726707	4.6149E-05	23.96539758
164	7	50281539	0.021149	0.002054	7.88E-25	517887	ieu-b-34	rs981132	G	T	0.678258	neutrophil cell count || id:ieu-b-34	TRUE	reported	igd	1.478148081	8.93463E-05	46.27523158
165	7	106338989	-0.015768	0.001933	3.62E-16	519285	ieu-b-34	rs342242	C	T	0.453135	neutrophil cell count || id:ieu-b-34	TRUE	reported	igd	1.392947483	6.3507E-05	32.98019022
166	7	116388021	0.012607	0.001926	6.19E-11	519287	ieu-b-34	rs35759345	T	C	0.449913	neutrophil cell count || id:ieu-b-34	TRUE	reported	igd	1.387905855	4.08407E-05	21.2088404
167	7	148877737	-0.019532	0.002011	2.82E-22	518347	ieu-b-34	rs3735311	C	T	0.648694	neutrophil cell count || id:ieu-b-34	TRUE	reported	igd	1.447845982	8.29477E-05	42.99907206
168	8	10706411	0.022916	0.001983	7.40E-31	518204	ieu-b-34	rs1991651	G	C	0.617966	neutrophil cell count || id:ieu-b-34	TRUE	reported	igd	1.427490066	0.000121682	63.06377504
169	8	30279355	0.018973	0.002201	7.10E-18	519283	ieu-b-34	rs6468341	C	T	0.742846	neutrophil cell count || id:ieu-b-34	TRUE	reported	igd	1.586069067	5.46701E-05	28.39069788
170	8	87054885	-0.013143	0.002108	4.65E-10	519284	ieu-b-34	rs7815046	C	A	0.303314	neutrophil cell count || id:ieu-b-34	TRUE	reported	igd	1.519053527	3.16375E-05	16.42931308
171	8	129000499	0.016578	0.00216	1.74E-14	519287	ieu-b-34	rs11997631	G	C	0.273556	neutrophil cell count || id:ieu-b-34	TRUE	reported	igd	1.556529931	4.50845E-05	23.41278395
172	8	129986235	0.012739	0.001935	4.77E-11	519285	ieu-b-34	rs12541521	G	A	0.450195	neutrophil cell count || id:ieu-b-34	TRUE	reported	igd	1.394388712	4.13183E-05	21.45677052
173	8	142337734	-0.027376	0.002089	3.36E-39	474407	ieu-b-34	rs6985508	A	G	0.357978	neutrophil cell count || id:ieu-b-34	TRUE	reported	igd	1.438844908	0.000166398	78.9532094
174	8	6901304	0.014273	0.002001	1.03E-12	519286	ieu-b-34	rs12716647	C	G	0.637362	neutrophil cell count || id:ieu-b-34	TRUE	reported	igd	1.441950645	4.52918E-05	23.52035246
175	8	61548546	0.012618	0.001939	7.93E-11	518205	ieu-b-34	rs609264	G	T	0.528467	neutrophil cell count || id:ieu-b-34	TRUE	reported	igd	1.395817402	4.07271E-05	21.10577969
176	8	103919090	-0.021579	0.002282	3.36E-21	517198	ieu-b-34	rs11993347	C	T	0.230055	neutrophil cell count || id:ieu-b-34	TRUE	reported	igd	1.641134058	6.12486E-05	31.67945098
177	8	22966769	-0.030838	0.002548	1.09E-33	517887	ieu-b-34	rs12550612	A	G	0.821991	neutrophil cell count || id:ieu-b-34	TRUE	reported	igd	1.83365205	8.27709E-05	42.86934527
178	8	61650831	0.063921	0.002458	4.70E-149	519288	ieu-b-34	rs7846314	T	A	0.187341	neutrophil cell count || id:ieu-b-34	TRUE	reported	igd	1.771275118	0.000396539	205.9990035
179	8	68795618	-0.018005	0.00193	1.16E-20	519285	ieu-b-34	rs4276676	C	T	0.470378	neutrophil cell count || id:ieu-b-34	TRUE	reported	igd	1.39078564	8.35043E-05	43.36598763
180	8	42457038	0.011252	0.002051	4.21E-08	475806	ieu-b-34	rs2923416	G	A	0.609864	neutrophil cell count || id:ieu-b-34	TRUE	reported	igd	1.41475298	3.01007E-05	14.32248559
181	8	55449281	-0.022365	0.002368	3.80E-21	519281	ieu-b-34	rs28571765	C	T	0.206001	neutrophil cell count || id:ieu-b-34	TRUE	reported	igd	1.706408141	5.61942E-05	29.18209194
182	8	56797418	-0.021221	0.001967	4.31E-27	519286	ieu-b-34	rs7816785	T	C	0.605849	neutrophil cell count || id:ieu-b-34	TRUE	reported	igd	1.417449735	0.000107047	55.59360209
183	8	106583124	-0.02134	0.002144	2.63E-23	517889	ieu-b-34	rs4734879	G	A	0.276452	neutrophil cell count || id:ieu-b-34	TRUE	reported	igd	1.54291899	7.65279E-05	39.63582545
184	8	130605871	-0.036463	0.001948	3.94E-78	519282	ieu-b-34	rs55964818	C	T	0.567723	neutrophil cell count || id:ieu-b-34	TRUE	reported	igd	1.403752643	0.000331171	172.0274216
185	8	9193341	0.01538	0.002334	4.54E-11	518207	ieu-b-34	rs6998846	A	G	0.782787	neutrophil cell count || id:ieu-b-34	TRUE	reported	igd	1.68016715	2.84949E-05	14.76661938
186	8	79013333	-0.028446	0.002728	1.99E-25	517886	ieu-b-34	rs16939607	A	G	0.146029	neutrophil cell count || id:ieu-b-34	TRUE	reported	igd	1.963186014	5.23639E-05	27.11983068
187	9	34978431	-0.013878	0.002347	3.45E-09	517888	ieu-b-34	rs3739873	A	G	0.22025	neutrophil cell count || id:ieu-b-34	TRUE	reported	igd	1.689005305	2.31896E-05	12.00984154
188	9	116047472	-0.019905	0.002302	5.64E-18	519278	ieu-b-34	rs17831500	C	A	0.223581	neutrophil cell count || id:ieu-b-34	TRUE	reported	igd	1.658842987	4.9989E-05	25.9594094
189	9	22164991	-0.013505	0.002386	1.56E-08	517867	ieu-b-34	rs10811668	A	C	0.208459	neutrophil cell count || id:ieu-b-34	TRUE	reported	igd	1.717036621	2.04152E-05	10.57254515
190	9	79326680	-0.019685	0.002278	5.77E-18	504400	ieu-b-34	rs626416	C	G	0.761969	neutrophil cell count || id:ieu-b-34	TRUE	reported	igd	1.617861196	5.37018E-05	27.08855379
191	9	86577541	-0.02067	0.002211	9.41E-21	519281	ieu-b-34	rs796007	A	G	0.252821	neutrophil cell count || id:ieu-b-34	TRUE	reported	igd	1.593272128	6.35871E-05	33.02153135
192	9	95433830	0.01389	0.002279	1.14E-09	519282	ieu-b-34	rs10992394	A	G	0.230846	neutrophil cell count || id:ieu-b-34	TRUE	reported	igd	1.642275294	2.54026E-05	13.19139889
193	9	113892963	-0.011488	0.001926	2.51E-09	517885	ieu-b-34	rs1411424	A	G	0.523053	neutrophil cell count || id:ieu-b-34	TRUE	reported	igd	1.386031016	3.42759E-05	17.75151041
194	9	139330158	0.033654	0.002228	1.65E-51	493528	ieu-b-34	rs4413892	A	G	0.277885	neutrophil cell count || id:ieu-b-34	TRUE	reported	igd	1.56520449	0.000185538	91.58477863
195	9	139929015	-0.01398	0.002118	4.19E-11	475801	ieu-b-34	rs9411293	G	C	0.337095	neutrophil cell count || id:ieu-b-34	TRUE	reported	igd	1.460961028	4.09233E-05	19.47206363
196	9	4744743	0.021089	0.001929	8.59E-28	517264	ieu-b-34	rs409801	C	T	0.502787	neutrophil cell count || id:ieu-b-34	TRUE	reported	igd	1.387357399	0.000115529	59.76577102
197	9	35687556	0.012622	0.002117	2.55E-09	519279	ieu-b-34	rs3793537	C	G	0.291154	neutrophil cell count || id:ieu-b-34	TRUE	reported	igd	1.525531705	2.82565E-05	14.67337053
198	9	73031065	0.011508	0.002066	2.60E-08	504396	ieu-b-34	rs10868825	A	T	0.338117	neutrophil cell count || id:ieu-b-34	TRUE	reported	igd	1.467290596	2.75325E-05	13.88761079
199	9	102281113	0.011474	0.002038	1.85E-08	518348	ieu-b-34	rs10760690	T	G	0.374011	neutrophil cell count || id:ieu-b-34	TRUE	reported	igd	1.467286404	2.86339E-05	14.84270872
200	9	112745175	0.019488	0.002853	8.74E-12	519283	ieu-b-34	rs117468663	T	A	0.133922	neutrophil cell count || id:ieu-b-34	TRUE	reported	igd	2.055908699	2.08433E-05	10.8237389
201	9	2621482	0.017853	0.002386	7.62E-14	517264	ieu-b-34	rs7852409	G	C	0.76511	neutrophil cell count || id:ieu-b-34	TRUE	reported	igd	1.716036679	3.89034E-05	20.12403897
202	9	4654774	-0.014009	0.001937	4.96E-13	519286	ieu-b-34	rs6476883	A	G	0.438614	neutrophil cell count || id:ieu-b-34	TRUE	reported	igd	1.395831284	4.96047E-05	25.76018415
203	9	4984530	-0.014282	0.002014	1.39E-12	517267	ieu-b-34	rs1887428	C	G	0.625223	neutrophil cell count || id:ieu-b-34	TRUE	reported	igd	1.448494507	4.55598E-05	23.56758623
204	9	282738	0.029314	0.002462	1.19E-32	519280	ieu-b-34	rs13291664	G	A	0.187987	neutrophil cell count || id:ieu-b-34	TRUE	reported	igd	1.774143918	8.33476E-05	43.28419961
205	9	114657707	0.013079	0.002021	1.00E-10	519277	ieu-b-34	rs7866863	A	G	0.341388	neutrophil cell count || id:ieu-b-34	TRUE	reported	igd	1.456350325	3.62681E-05	18.83382009
206	9	127191540	-0.013698	0.002041	1.99E-11	517261	ieu-b-34	rs12378064	T	C	0.649709	neutrophil cell count || id:ieu-b-34	TRUE	reported	igd	1.467904738	3.96366E-05	20.50320278
207	9	136141870	-0.040099	0.00248	9.83E-59	519279	ieu-b-34	rs2519093	T	C	0.184749	neutrophil cell count || id:ieu-b-34	TRUE	reported	igd	1.787113192	0.000151658	78.76465075
208	9	136921464	0.02099	0.002214	2.67E-21	475803	ieu-b-34	rs2157770	G	A	0.287199	neutrophil cell count || id:ieu-b-34	TRUE	reported	igd	1.527183434	7.73435E-05	36.80294978
209	10	18265893	0.012472	0.001918	8.23E-11	519280	ieu-b-34	rs692594	C	G	0.489752	neutrophil cell count || id:ieu-b-34	TRUE	reported	igd	1.382131614	4.06969E-05	21.13384538
210	10	28781367	0.032553	0.002294	1.16E-45	518339	ieu-b-34	rs2807742	A	G	0.771408	neutrophil cell count || id:ieu-b-34	TRUE	reported	igd	1.651582821	0.000137011	71.02777371
211	10	69566751	-0.023515	0.003162	1.08E-13	519272	ieu-b-34	rs1885474	G	T	0.103145	neutrophil cell count || id:ieu-b-34	TRUE	reported	igd	2.278553962	1.97048E-05	10.23230624
212	10	91002804	0.021069	0.002026	2.64E-25	519288	ieu-b-34	rs1412445	T	C	0.338068	neutrophil cell count || id:ieu-b-34	TRUE	reported	igd	1.459968832	9.32069E-05	48.40555562
213	10	96301907	-0.018227	0.001918	2.14E-21	519280	ieu-b-34	rs1977289	C	T	0.478516	neutrophil cell count || id:ieu-b-34	TRUE	reported	igd	1.382131614	8.67959E-05	45.07509523
214	10	112029405	-0.021052	0.00281	7.02E-14	519287	ieu-b-34	rs10509912	A	T	0.134894	neutrophil cell count || id:ieu-b-34	TRUE	reported	igd	2.024930142	2.52266E-05	13.10012136
215	10	13536512	0.01719	0.001943	9.66E-19	519282	ieu-b-34	rs10906393	T	A	0.577559	neutrophil cell count || id:ieu-b-34	TRUE	reported	igd	1.400149582	7.35521E-05	38.1969633
216	10	44880260	-0.021031	0.002085	6.71E-24	519284	ieu-b-34	rs72790862	C	T	0.307083	neutrophil cell count || id:ieu-b-34	TRUE	reported	igd	1.502479413	8.33815E-05	43.30212964
217	10	81045280	-0.01382	0.002024	8.89E-12	475803	ieu-b-34	rs1250568	C	T	0.435133	neutrophil cell count || id:ieu-b-34	TRUE	reported	igd	1.396124332	4.81688E-05	22.91988237
218	10	113902454	-0.015453	0.002227	4.07E-12	518199	ieu-b-34	rs72836628	T	C	0.248064	neutrophil cell count || id:ieu-b-34	TRUE	reported	igd	1.603129118	3.46628E-05	17.9627642
219	10	126348565	0.024234	0.002094	6.26E-31	519286	ieu-b-34	rs3781454	A	G	0.677892	neutrophil cell count || id:ieu-b-34	TRUE	reported	igd	1.508967842	0.000112637	58.49733969
220	10	30504708	0.013715	0.002029	1.43E-11	517267	ieu-b-34	rs1571956	A	G	0.646094	neutrophil cell count || id:ieu-b-34	TRUE	reported	igd	1.459282698	4.03949E-05	20.89570476
221	10	65010672	-0.030415	0.001923	2.86E-56	519284	ieu-b-34	rs10995477	C	T	0.473501	neutrophil cell count || id:ieu-b-34	TRUE	reported	igd	1.385740005	0.000240193	124.7579341
222	10	73520632	0.032659	0.003343	1.62E-22	474409	ieu-b-34	rs3747869	C	A	0.900896	neutrophil cell count || id:ieu-b-34	TRUE	reported	igd	2.30256997	3.59233E-05	17.04286567
223	10	104487443	0.016148	0.001992	5.41E-16	518346	ieu-b-34	rs7917772	A	G	0.631343	neutrophil cell count || id:ieu-b-34	TRUE	reported	igd	1.434165298	5.90143E-05	30.59148911
224	10	115720674	-0.013018	0.002003	8.33E-11	518205	ieu-b-34	rs180941	A	G	0.625196	neutrophil cell count || id:ieu-b-34	TRUE	reported	igd	1.441888735	3.82011E-05	19.79666136
225	10	133758358	-0.012402	0.001962	2.66E-10	517886	ieu-b-34	rs9419387	A	G	0.405212	neutrophil cell count || id:ieu-b-34	TRUE	reported	igd	1.411939501	3.719E-05	19.2608041
226	10	25214050	-0.04002	0.001997	2.79E-89	519285	ieu-b-34	rs9804265	C	A	0.366957	neutrophil cell count || id:ieu-b-34	TRUE	reported	igd	1.4390668	0.000359311	186.6512163
227	10	99068738	0.042348	0.001955	6.05E-104	519281	ieu-b-34	rs10786325	G	C	0.595938	neutrophil cell count || id:ieu-b-34	TRUE	reported	igd	1.408795572	0.00043516	226.067809
228	11	3010390	0.01633	0.002081	4.51E-15	519285	ieu-b-34	rs10833024	T	C	0.310102	neutrophil cell count || id:ieu-b-34	TRUE	reported	igd	1.499598403	5.0739E-05	26.34923564
229	11	12876944	0.014978	0.002075	5.52E-13	516450	ieu-b-34	rs9988894	G	C	0.323507	neutrophil cell count || id:ieu-b-34	TRUE	reported	igd	1.491187457	4.41591E-05	22.80688287
230	11	101782811	-0.010965	0.001926	1.28E-08	519285	ieu-b-34	rs10750623	A	G	0.457717	neutrophil cell count || id:ieu-b-34	TRUE	reported	igd	1.387903183	3.0985E-05	16.09049924
231	11	128328913	-0.018333	0.002092	1.97E-18	516637	ieu-b-34	rs8705	A	G	0.31676	neutrophil cell count || id:ieu-b-34	TRUE	reported	igd	1.503676571	6.43416E-05	33.24325901
232	11	306920	0.044398	0.00202	5.38E-107	467599	ieu-b-34	rs7115703	A	T	0.513619	neutrophil cell count || id:ieu-b-34	TRUE	reported	igd	1.38130046	0.000516176	241.4872054
233	11	10475967	0.013425	0.001963	8.36E-12	516804	ieu-b-34	rs4909932	G	A	0.597552	neutrophil cell count || id:ieu-b-34	TRUE	reported	igd	1.411182665	4.35289E-05	22.49679687
234	11	43490624	-0.011027	0.002017	4.71E-08	519287	ieu-b-34	rs58984522	C	T	0.346098	neutrophil cell count || id:ieu-b-34	TRUE	reported	igd	1.453481885	2.60518E-05	13.52864639
235	11	47375193	0.018481	0.00207	4.53E-19	518155	ieu-b-34	rs11039195	A	G	0.317401	neutrophil cell count || id:ieu-b-34	TRUE	reported	igd	1.490047771	6.66583E-05	34.54152051
236	11	60019150	0.014297	0.00195	2.34E-13	519286	ieu-b-34	rs636317	T	C	0.591234	neutrophil cell count || id:ieu-b-34	TRUE	reported	igd	1.405199279	5.00355E-05	25.98392964
237	11	61571348	-0.023928	0.002072	7.91E-31	518341	ieu-b-34	rs174548	G	C	0.312967	neutrophil cell count || id:ieu-b-34	TRUE	reported	igd	1.491755103	0.000110643	57.3569193
238	11	65626701	-0.014212	0.002108	1.62E-11	517876	ieu-b-34	rs1939212	T	C	0.297421	neutrophil cell count || id:ieu-b-34	TRUE	reported	igd	1.516992728	3.66809E-05	18.99679026
239	11	76154846	-0.012603	0.002063	1.03E-09	517886	ieu-b-34	rs2282611	G	T	0.319925	neutrophil cell count || id:ieu-b-34	TRUE	reported	igd	1.484623441	3.13581E-05	16.24038583
240	11	18163882	0.015199	0.002272	2.33E-11	519284	ieu-b-34	rs2468832	A	C	0.238866	neutrophil cell count || id:ieu-b-34	TRUE	reported	igd	1.637234161	3.13367E-05	16.27311779
241	11	28060285	0.012586	0.002206	1.20E-08	518343	ieu-b-34	rs12802157	C	A	0.252333	neutrophil cell count || id:ieu-b-34	TRUE	reported	igd	1.588232677	2.36951E-05	12.28245871
242	11	108341864	0.018084	0.001959	2.82E-20	519271	ieu-b-34	rs7934719	T	C	0.413488	neutrophil cell count || id:ieu-b-34	TRUE	reported	igd	1.411664426	7.95968E-05	41.33546523
243	11	113982321	0.029201	0.002076	6.63E-45	519286	ieu-b-34	rs73000965	A	T	0.315728	neutrophil cell count || id:ieu-b-34	TRUE	reported	igd	1.495996771	0.000164629	85.50321489
244	11	125773560	-0.010731	0.001967	4.99E-08	519283	ieu-b-34	rs567385	C	G	0.610373	neutrophil cell count || id:ieu-b-34	TRUE	reported	igd	1.41744564	2.7261E-05	14.15650971
245	11	12135604	-0.013612	0.002083	6.57E-11	519285	ieu-b-34	rs1159649	G	C	0.315669	neutrophil cell count || id:ieu-b-34	TRUE	reported	igd	1.501039631	3.55294E-05	18.45046189
246	11	113954925	0.0161	0.002224	4.65E-13	519287	ieu-b-34	rs2852800	G	C	0.738635	neutrophil cell count || id:ieu-b-34	TRUE	reported	igd	1.602649337	3.89657E-05	20.23507156
247	12	4332009	-0.024062	0.002361	2.34E-24	516457	ieu-b-34	rs10849020	G	C	0.210147	neutrophil cell count || id:ieu-b-34	TRUE	reported	igd	1.696731299	6.67631E-05	34.48246047
248	12	20579392	-0.013665	0.002391	1.12E-08	519284	ieu-b-34	rs7488780	C	G	0.204545	neutrophil cell count || id:ieu-b-34	TRUE	reported	igd	1.722987183	2.04687E-05	10.62923028
249	12	64976049	0.01631	0.001998	3.39E-16	516805	ieu-b-34	rs1245035	A	C	0.628096	neutrophil cell count || id:ieu-b-34	TRUE	reported	igd	1.436345233	6.02389E-05	31.13352596
250	12	66358347	0.012765	0.001924	3.33E-11	517881	ieu-b-34	rs1042725	T	C	0.494436	neutrophil cell count || id:ieu-b-34	TRUE	reported	igd	1.384586385	4.2493E-05	22.00718538
251	12	69732105	0.021599	0.001928	4.25E-29	519285	ieu-b-34	rs4761234	C	T	0.483663	neutrophil cell count || id:ieu-b-34	TRUE	reported	igd	1.389344411	0.000120713	62.69170673
252	12	88843474	-0.025942	0.002106	7.84E-35	518347	ieu-b-34	rs11104881	C	T	0.701718	neutrophil cell count || id:ieu-b-34	TRUE	reported	igd	1.516242486	0.000122543	63.52744409
253	12	121194565	-0.014625	0.002031	6.27E-13	517872	ieu-b-34	rs610578	G	A	0.662713	neutrophil cell count || id:ieu-b-34	TRUE	reported	igd	1.46157511	4.47615E-05	23.18167184
254	12	8206167	0.016659	0.002076	1.08E-15	517886	ieu-b-34	rs10846411	G	A	0.687379	neutrophil cell count || id:ieu-b-34	TRUE	reported	igd	1.4939788	5.34384E-05	27.67636777
255	12	10097609	0.015218	0.002462	6.60E-10	518349	ieu-b-34	rs28588142	T	C	0.188391	neutrophil cell count || id:ieu-b-34	TRUE	reported	igd	1.772552802	2.254E-05	11.68380169
256	12	50599219	0.018074	0.002017	3.43E-19	519281	ieu-b-34	rs3861100	G	A	0.347896	neutrophil cell count || id:ieu-b-34	TRUE	reported	igd	1.453473488	7.01602E-05	36.43525835
257	12	52294257	0.02055	0.002355	2.78E-18	518347	ieu-b-34	rs706809	C	T	0.777232	neutrophil cell count || id:ieu-b-34	TRUE	reported	igd	1.695513321	5.08692E-05	26.36912512
258	12	108159191	-0.011366	0.001982	1.01E-08	519283	ieu-b-34	rs35864914	T	C	0.37651	neutrophil cell count || id:ieu-b-34	TRUE	reported	igd	1.428254834	2.97331E-05	15.44028267
259	12	111884608	-0.029388	0.001927	1.90E-52	516804	ieu-b-34	rs3184504	C	T	0.517462	neutrophil cell count || id:ieu-b-34	TRUE	reported	igd	1.385302595	0.000224745	116.1749642
260	12	120146925	-0.034163	0.003693	2.37E-20	519285	ieu-b-34	rs11064881	A	G	0.073489	neutrophil cell count || id:ieu-b-34	TRUE	reported	igd	2.661228688	2.24414E-05	11.65371448
261	12	3392351	0.014283	0.002004	1.06E-12	517882	ieu-b-34	rs632887	G	A	0.410714	neutrophil cell count || id:ieu-b-34	TRUE	reported	igd	1.442158936	4.74797E-05	24.58997049
262	12	26803949	-0.011389	0.001959	6.23E-09	519284	ieu-b-34	rs7969023	C	T	0.405651	neutrophil cell count || id:ieu-b-34	TRUE	reported	igd	1.411682096	3.1385E-05	16.29815166
263	13	49611122	-0.01133	0.002036	2.67E-08	517887	ieu-b-34	rs7987258	A	G	0.661585	neutrophil cell count || id:ieu-b-34	TRUE	reported	igd	1.465194495	2.67753E-05	13.86690288
264	13	73638478	0.012822	0.00195	5.06E-11	518342	ieu-b-34	rs9543219	T	C	0.574059	neutrophil cell count || id:ieu-b-34	TRUE	reported	igd	1.403921456	4.07908E-05	21.14434977
265	13	50179454	0.013244	0.001987	2.71E-11	519285	ieu-b-34	rs7322886	C	T	0.623891	neutrophil cell count || id:ieu-b-34	TRUE	reported	igd	1.431860656	4.01503E-05	20.85022841
266	13	52345637	-0.01529	0.002553	2.16E-09	519283	ieu-b-34	rs2296028	C	G	0.17498	neutrophil cell count || id:ieu-b-34	TRUE	reported	igd	1.839724819	1.99431E-05	10.35626642
267	13	42843630	0.021293	0.002282	1.13E-20	519283	ieu-b-34	rs78738581	A	G	0.231943	neutrophil cell count || id:ieu-b-34	TRUE	reported	igd	1.644438714	5.97369E-05	31.02211597
268	13	114185566	0.02432	0.002212	4.43E-28	482991	ieu-b-34	rs2260850	G	T	0.280458	neutrophil cell count || id:ieu-b-34	TRUE	reported	igd	1.537285893	0.000101012	48.79248597
269	14	77850978	0.016519	0.001929	1.16E-17	519283	ieu-b-34	rs4903580	T	C	0.456084	neutrophil cell count || id:ieu-b-34	TRUE	reported	igd	1.390062349	7.00657E-05	36.38634856
270	14	35596323	0.020857	0.002507	9.21E-17	519279	ieu-b-34	rs72664840	T	C	0.178952	neutrophil cell count || id:ieu-b-34	TRUE	reported	igd	1.806569666	3.91678E-05	20.33974257
271	14	81737076	-0.014948	0.001958	2.37E-14	516805	ieu-b-34	rs2241621	C	A	0.588178	neutrophil cell count || id:ieu-b-34	TRUE	reported	igd	1.407589572	5.46339E-05	28.23651966
272	14	25461989	0.033462	0.00197	1.25E-64	519282	ieu-b-34	rs2038700	C	T	0.394281	neutrophil cell count || id:ieu-b-34	TRUE	reported	igd	1.419606112	0.000265384	137.8453044
273	14	69280158	0.020208	0.00247	2.95E-16	519285	ieu-b-34	rs72731564	T	C	0.187005	neutrophil cell count || id:ieu-b-34	TRUE	reported	igd	1.779917374	3.91939E-05	20.35350453
274	14	101149605	0.014501	0.002092	4.29E-12	518346	ieu-b-34	rs12588718	C	G	0.66557	neutrophil cell count || id:ieu-b-34	TRUE	reported	igd	1.506161548	4.1265E-05	21.39034323
275	14	93103309	-0.030199	0.002491	8.73E-34	518825	ieu-b-34	rs10498635	T	C	0.183683	neutrophil cell count || id:ieu-b-34	TRUE	reported	igd	1.79425504	8.49522E-05	44.07889424
276	14	105258437	0.012976	0.002064	3.37E-10	474723	ieu-b-34	rs2494747	T	G	0.615478	neutrophil cell count || id:ieu-b-34	TRUE	reported	igd	1.422098996	3.94081E-05	18.70860024
277	14	105644421	-0.015284	0.002061	1.26E-13	473325	ieu-b-34	rs11625865	A	G	0.61034	neutrophil cell count || id:ieu-b-34	TRUE	reported	igd	1.417939541	5.52645E-05	26.15940709
278	14	69852940	0.041722	0.003891	8.58E-27	518206	ieu-b-34	rs34765661	C	T	0.065332	neutrophil cell count || id:ieu-b-34	TRUE	reported	igd	2.800995747	2.70968E-05	14.04207186
279	15	42248826	-0.043218	0.003051	1.71E-45	518349	ieu-b-34	rs72726027	C	T	0.11173	neutrophil cell count || id:ieu-b-34	TRUE	reported	igd	2.196611941	7.68365E-05	39.83101738
280	15	62797964	0.012729	0.002159	3.84E-09	518204	ieu-b-34	rs780142	G	T	0.274175	neutrophil cell count || id:ieu-b-34	TRUE	reported	igd	1.554186108	2.66976E-05	13.8351215
281	15	65758874	0.017502	0.002017	4.26E-18	519287	ieu-b-34	rs7496362	G	C	0.366398	neutrophil cell count || id:ieu-b-34	TRUE	reported	igd	1.453481885	6.73218E-05	34.96155639
282	15	75290377	-0.01887	0.002426	7.79E-15	519286	ieu-b-34	rs8030089	T	C	0.195361	neutrophil cell count || id:ieu-b-34	TRUE	reported	igd	1.748212027	3.6629E-05	19.02152737
283	15	63781143	0.012067	0.002082	7.03E-09	519284	ieu-b-34	rs62011281	A	G	0.310021	neutrophil cell count || id:ieu-b-34	TRUE	reported	igd	1.500317572	2.76751E-05	14.37157955
284	15	64672002	0.047004	0.004075	9.62E-31	517889	ieu-b-34	rs2062250	A	G	0.938519	neutrophil cell count || id:ieu-b-34	TRUE	reported	igd	2.932553584	2.96477E-05	15.35463848
285	15	40597229	0.013811	0.002198	3.40E-10	475807	ieu-b-34	rs4924450	A	G	0.70545	neutrophil cell count || id:ieu-b-34	TRUE	reported	igd	1.516153251	3.44841E-05	16.40828859
286	15	51104350	-0.021426	0.001943	3.00E-28	519283	ieu-b-34	rs12909505	C	T	0.428567	neutrophil cell count || id:ieu-b-34	TRUE	reported	igd	1.40015093	0.000114696	59.56604723
287	15	77403477	0.012856	0.002138	1.88E-09	519285	ieu-b-34	rs17381821	A	T	0.280593	neutrophil cell count || id:ieu-b-34	TRUE	reported	igd	1.540673419	2.81107E-05	14.59783159
288	15	86124419	0.013665	0.002007	1.01E-11	518339	ieu-b-34	rs4843073	T	C	0.644889	neutrophil cell count || id:ieu-b-34	TRUE	reported	igd	1.444954979	4.09628E-05	21.23340932
289	15	91428589	-0.017034	0.001973	6.26E-18	518205	ieu-b-34	rs7183988	G	T	0.526501	neutrophil cell count || id:ieu-b-34	TRUE	reported	igd	1.420292798	7.17176E-05	37.16694363
290	15	101748227	0.043563	0.003151	1.99E-43	503462	ieu-b-34	rs67175901	T	C	0.107472	neutrophil cell count || id:ieu-b-34	TRUE	reported	igd	2.235793821	7.28315E-05	36.67041596
291	15	101916347	0.012279	0.002139	9.67E-09	503312	ieu-b-34	rs2955958	A	G	0.315166	neutrophil cell count || id:ieu-b-34	TRUE	reported	igd	1.517502541	2.82632E-05	14.22556904
292	16	53122486	-0.014176	0.001963	5.43E-13	519273	ieu-b-34	rs11648664	A	G	0.402087	neutrophil cell count || id:ieu-b-34	TRUE	reported	igd	1.414549568	4.82902E-05	25.07691649
293	16	74596618	0.021608	0.002406	2.83E-19	519286	ieu-b-34	rs12927351	A	C	0.198578	neutrophil cell count || id:ieu-b-34	TRUE	reported	igd	1.733799726	4.94372E-05	25.67320465
294	16	81869387	-0.012349	0.002082	3.09E-09	519282	ieu-b-34	rs72832055	A	G	0.313384	neutrophil cell count || id:ieu-b-34	TRUE	reported	igd	1.500314683	2.91554E-05	15.14027819
295	16	1349929	-0.017523	0.00205	1.34E-17	473309	ieu-b-34	rs4984803	A	G	0.595619	neutrophil cell count || id:ieu-b-34	TRUE	reported	igd	1.410347855	7.43625E-05	35.19888786
296	16	3746241	-0.022363	0.00212	5.53E-26	517883	ieu-b-34	rs6500550	T	C	0.304296	neutrophil cell count || id:ieu-b-34	TRUE	reported	igd	1.525638671	9.09719E-05	47.11692926
297	16	24844403	-0.010496	0.001921	4.81E-08	517884	ieu-b-34	rs12923918	G	A	0.509359	neutrophil cell count || id:ieu-b-34	TRUE	reported	igd	1.38243147	2.88123E-05	14.92181211
298	16	30485393	0.020345	0.001947	1.57E-25	518197	ieu-b-34	rs11574938	C	G	0.519832	neutrophil cell count || id:ieu-b-34	TRUE	reported	igd	1.4015655	0.00010519	54.51471111
299	16	81602212	0.018982	0.001938	1.29E-22	519283	ieu-b-34	rs12930850	G	A	0.537098	neutrophil cell count || id:ieu-b-34	TRUE	reported	igd	1.396547865	9.18639E-05	47.70756008
300	16	49885785	0.018278	0.002376	1.49E-14	519285	ieu-b-34	rs1362623	T	C	0.207792	neutrophil cell count || id:ieu-b-34	TRUE	reported	igd	1.712179627	3.75195E-05	19.48395591
301	16	85936978	0.036633	0.002594	3.04E-45	519284	ieu-b-34	rs305082	C	T	0.172255	neutrophil cell count || id:ieu-b-34	TRUE	reported	igd	1.869271749	0.000109521	56.87865544
302	16	2165630	-0.019551	0.002634	1.21E-13	474389	ieu-b-34	rs35929659	C	T	0.179844	neutrophil cell count || id:ieu-b-34	TRUE	reported	igd	1.814191282	3.42605E-05	16.25331207
303	16	57063494	-0.016574	0.002361	2.32E-12	519280	ieu-b-34	rs75974417	T	C	0.211414	neutrophil cell count || id:ieu-b-34	TRUE	reported	igd	1.701362222	3.16427E-05	16.43189179
304	17	1373518	0.022774	0.002227	1.62E-24	518198	ieu-b-34	rs9905106	C	T	0.733598	neutrophil cell count || id:ieu-b-34	TRUE	reported	igd	1.603127571	7.88802E-05	40.878636
305	17	29056519	0.01197	0.002148	2.59E-08	518204	ieu-b-34	rs11080133	A	G	0.305941	neutrophil cell count || id:ieu-b-34	TRUE	reported	igd	1.546267606	2.54497E-05	13.18843281
306	17	38253212	0.033036	0.002965	8.32E-29	517884	ieu-b-34	rs2314339	T	C	0.124538	neutrophil cell count || id:ieu-b-34	TRUE	reported	igd	2.133737277	5.22712E-05	27.07171234
307	17	41312859	0.018796	0.002032	2.39E-20	519287	ieu-b-34	rs6503727	C	T	0.660546	neutrophil cell count || id:ieu-b-34	TRUE	reported	igd	1.464291121	7.38907E-05	38.37318767
308	17	5267002	0.01872	0.002729	7.13E-12	519283	ieu-b-34	rs78813154	T	G	0.144465	neutrophil cell count || id:ieu-b-34	TRUE	reported	igd	1.966552696	2.23991E-05	11.6316973
309	17	46042365	-0.011627	0.001935	1.93E-09	518205	ieu-b-34	rs2525110	T	A	0.563202	neutrophil cell count || id:ieu-b-34	TRUE	reported	igd	1.392937944	3.42805E-05	17.76484585
310	17	2001825	-0.022083	0.002391	2.69E-20	519286	ieu-b-34	rs7225843	C	T	0.203156	neutrophil cell count || id:ieu-b-34	TRUE	reported	igd	1.722990501	5.31843E-05	27.61921775
311	17	27611880	0.018062	0.00254	1.20E-12	517881	ieu-b-34	rs7214290	A	G	0.172996	neutrophil cell count || id:ieu-b-34	TRUE	reported	igd	1.827884312	2.79388E-05	14.46932817
312	17	72699384	0.018874	0.002179	4.94E-18	518203	ieu-b-34	rs749780	A	C	0.731874	neutrophil cell count || id:ieu-b-34	TRUE	reported	igd	1.568581872	5.68223E-05	29.44704276
313	17	16174506	-0.037094	0.001924	9.67E-83	519285	ieu-b-34	rs10852834	G	C	0.47801	neutrophil cell count || id:ieu-b-34	TRUE	reported	igd	1.386461954	0.000357208	185.558071
314	17	17674967	-0.011452	0.002082	3.87E-08	475807	ieu-b-34	rs55767800	C	T	0.633688	neutrophil cell count || id:ieu-b-34	TRUE	reported	igd	1.436137884	2.95207E-05	14.04652344
315	17	28128657	-0.01979	0.001925	9.12E-25	519284	ieu-b-34	rs2250320	C	G	0.496329	neutrophil cell count || id:ieu-b-34	TRUE	reported	igd	1.387181233	0.000101759	52.84686593
316	17	57875292	0.02951	0.001927	6.74E-53	519286	ieu-b-34	rs2665405	A	G	0.54844	neutrophil cell count || id:ieu-b-34	TRUE	reported	igd	1.388625134	0.000223688	116.1836609
317	17	73755392	0.01193	0.002136	2.40E-08	518185	ieu-b-34	rs820384	C	G	0.663193	neutrophil cell count || id:ieu-b-34	TRUE	reported	igd	1.53760105	2.68933E-05	13.93604155
318	17	76244283	-0.014526	0.002142	1.23E-11	474718	ieu-b-34	rs72901753	C	G	0.326884	neutrophil cell count || id:ieu-b-34	TRUE	reported	igd	1.475833337	4.26315E-05	20.23873692
319	17	36598626	0.018716	0.002036	4.07E-20	519280	ieu-b-34	rs7502100	C	T	0.365944	neutrophil cell count || id:ieu-b-34	TRUE	reported	igd	1.467163695	7.55164E-05	39.21695716
320	17	38089344	0.076088	0.001942	1.00E-200	518341	ieu-b-34	rs4794820	G	A	0.551375	neutrophil cell count || id:ieu-b-34	TRUE	reported	igd	1.39816043	0.001465139	760.5530577
321	17	44064851	0.012121	0.002178	2.68E-08	517887	ieu-b-34	rs8079215	T	C	0.721802	neutrophil cell count || id:ieu-b-34	TRUE	reported	igd	1.567383895	2.40175E-05	12.43861385
322	17	75383679	0.012012	0.002004	2.12E-09	474723	ieu-b-34	rs2001613	T	C	0.472052	neutrophil cell count || id:ieu-b-34	TRUE	reported	igd	1.380758909	3.7723E-05	17.90856357
323	18	74072245	-0.036483	0.003879	5.53E-21	518202	ieu-b-34	rs72973711	T	A	0.06693	neutrophil cell count || id:ieu-b-34	TRUE	reported	igd	2.792346587	2.1321E-05	11.04877571
324	18	41973779	0.031107	0.002856	1.35E-27	519277	ieu-b-34	rs9965539	A	G	0.133702	neutrophil cell count || id:ieu-b-34	TRUE	reported	igd	2.058058648	5.2922E-05	27.48250876
325	18	48124763	-0.017804	0.002354	4.10E-14	519283	ieu-b-34	rs17742008	A	C	0.212295	neutrophil cell count || id:ieu-b-34	TRUE	reported	igd	1.696322846	3.68427E-05	19.13242176
326	18	67531797	0.015565	0.001962	2.23E-15	519288	ieu-b-34	rs763362	G	A	0.398747	neutrophil cell count || id:ieu-b-34	TRUE	reported	igd	1.413849382	5.81134E-05	30.17925336
327	18	51734729	0.015013	0.002003	6.86E-14	519282	ieu-b-34	rs671835	G	A	0.359974	neutrophil cell count || id:ieu-b-34	TRUE	reported	igd	1.443386316	4.98504E-05	25.88760031
328	18	21074922	-0.022761	0.002045	9.57E-29	519278	ieu-b-34	rs303753	A	G	0.345097	neutrophil cell count || id:ieu-b-34	TRUE	reported	igd	1.473646354	0.000107831	56.00017351
329	18	43724520	-0.016004	0.00193	1.16E-16	518320	ieu-b-34	rs11664534	T	C	0.524958	neutrophil cell count || id:ieu-b-34	TRUE	reported	igd	1.389492774	6.61654E-05	34.29699662
330	18	74249473	-0.011836	0.00209	1.53E-08	518183	ieu-b-34	rs7237878	A	G	0.68994	neutrophil cell count || id:ieu-b-34	TRUE	reported	igd	1.504485016	2.64802E-05	13.72189929
331	19	9411354	-0.011249	0.001936	6.43E-09	519286	ieu-b-34	rs12460279	G	A	0.569495	neutrophil cell count || id:ieu-b-34	TRUE	reported	igd	1.395110669	3.18793E-05	16.55493238
332	19	19793545	0.031091	0.003521	1.11E-18	518349	ieu-b-34	rs56408111	C	T	0.083714	neutrophil cell count || id:ieu-b-34	TRUE	reported	igd	2.534995295	2.30767E-05	11.9620281
333	19	45742094	-0.048844	0.002196	1.45E-109	519284	ieu-b-34	rs11673093	A	G	0.259947	neutrophil cell count || id:ieu-b-34	TRUE	reported	igd	1.582467526	0.000366548	190.411401
334	19	10666450	-0.023286	0.002278	1.66E-24	518347	ieu-b-34	rs6511703	C	T	0.243985	neutrophil cell count || id:ieu-b-34	TRUE	reported	igd	1.640076155	7.43679E-05	38.55107607
335	19	49127490	-0.026404	0.00229	1.03E-30	518347	ieu-b-34	rs386243	T	C	0.250107	neutrophil cell count || id:ieu-b-34	TRUE	reported	igd	1.648715713	9.62062E-05	49.87279798
336	19	7792199	0.013123	0.002231	4.15E-09	518197	ieu-b-34	rs7409459	T	C	0.29703	neutrophil cell count || id:ieu-b-34	TRUE	reported	igd	1.60600546	2.7883E-05	14.44922829
337	19	7827830	-0.037928	0.002701	9.76E-45	516807	ieu-b-34	rs571497	A	G	0.154629	neutrophil cell count || id:ieu-b-34	TRUE	reported	igd	1.94172972	9.97495E-05	51.55616997
338	19	44153100	-0.075213	0.002693	1.42E-171	517886	ieu-b-34	rs4760	G	A	0.153372	neutrophil cell count || id:ieu-b-34	TRUE	reported	igd	1.93799851	0.000391154	202.6516072
339	19	1036018	0.021247	0.002045	2.91E-25	470568	ieu-b-34	rs930232	A	G	0.460333	neutrophil cell count || id:ieu-b-34	TRUE	reported	igd	1.402828265	0.000113976	53.63943994
340	19	17862925	-0.01228	0.001958	3.67E-10	518200	ieu-b-34	rs4808683	G	C	0.458189	neutrophil cell count || id:ieu-b-34	TRUE	reported	igd	1.409488029	3.76874E-05	19.53028238
341	19	18513594	0.026496	0.002038	1.29E-38	473787	ieu-b-34	rs1985157	C	T	0.410403	neutrophil cell count || id:ieu-b-34	TRUE	reported	igd	1.402799976	0.000172649	81.81279167
342	19	33896432	-0.014435	0.002068	3.05E-12	519287	ieu-b-34	rs4805881	C	A	0.665289	neutrophil cell count || id:ieu-b-34	TRUE	reported	igd	1.490233286	4.17864E-05	21.69997866
343	19	4975763	0.01708	0.00205	8.51E-17	519253	ieu-b-34	rs28540102	C	T	0.658597	neutrophil cell count || id:ieu-b-34	TRUE	reported	igd	1.477213841	6.01182E-05	31.21831975
344	20	2894790	0.014214	0.002002	1.29E-12	475806	ieu-b-34	rs619450	C	T	0.503233	neutrophil cell count || id:ieu-b-34	TRUE	reported	igd	1.380953421	5.29696E-05	25.20446607
345	20	39272620	0.017142	0.001949	1.49E-18	519283	ieu-b-34	rs4812447	G	A	0.440364	neutrophil cell count || id:ieu-b-34	TRUE	reported	igd	1.404474607	7.34248E-05	38.1308922
346	20	8126920	-0.014609	0.002019	4.79E-13	475803	ieu-b-34	rs12481262	C	T	0.460009	neutrophil cell count || id:ieu-b-34	TRUE	reported	igd	1.392675408	5.46668E-05	26.01196151
347	20	1827809	-0.011784	0.002033	6.93E-09	472976	ieu-b-34	rs156334	T	C	0.429251	neutrophil cell count || id:ieu-b-34	TRUE	reported	igd	1.398160185	3.48063E-05	16.46305621
348	20	55969270	-0.01369	0.002046	2.30E-11	518346	ieu-b-34	rs1555275	G	A	0.649639	neutrophil cell count || id:ieu-b-34	TRUE	reported	igd	1.473043273	3.93182E-05	20.38115913
349	20	62343956	0.016403	0.002058	1.64E-15	518828	ieu-b-34	rs2315008	G	T	0.666951	neutrophil cell count || id:ieu-b-34	TRUE	reported	igd	1.482371557	5.43957E-05	28.22343288
350	20	1551485	-0.013414	0.0021	1.76E-10	472038	ieu-b-34	rs2254458	T	C	0.644615	neutrophil cell count || id:ieu-b-34	TRUE	reported	igd	1.442805455	3.96032E-05	18.69488812
351	20	48975411	-0.011615	0.00195	2.64E-09	518202	ieu-b-34	rs6067411	T	C	0.528523	neutrophil cell count || id:ieu-b-34	TRUE	reported	igd	1.403731849	3.41212E-05	17.68221826
352	20	42660286	-0.01233	0.002141	8.62E-09	518203	ieu-b-34	rs2179593	A	C	0.715877	neutrophil cell count || id:ieu-b-34	TRUE	reported	igd	1.541227071	2.60356E-05	13.49202839
353	21	47687144	-0.013129	0.001958	2.10E-11	519284	ieu-b-34	rs2839183	A	G	0.404817	neutrophil cell count || id:ieu-b-34	TRUE	reported	igd	1.410961482	4.17227E-05	21.66674266
354	21	18947037	-0.015514	0.002443	2.21E-10	518203	ieu-b-34	rs2824372	C	G	0.202687	neutrophil cell count || id:ieu-b-34	TRUE	reported	igd	1.758625752	2.51527E-05	13.03450742
355	21	40463283	-0.022323	0.002215	7.34E-24	519287	ieu-b-34	rs9977672	A	G	0.2588	neutrophil cell count || id:ieu-b-34	TRUE	reported	igd	1.596163795	7.50378E-05	38.9689095
356	21	44469063	0.013157	0.001958	1.88E-11	519278	ieu-b-34	rs1788493	T	C	0.499803	neutrophil cell count || id:ieu-b-34	TRUE	reported	igd	1.410953331	4.34769E-05	22.57748284
357	21	30461373	-0.012725	0.0022	7.43E-09	519279	ieu-b-34	rs7283930	T	C	0.739014	neutrophil cell count || id:ieu-b-34	TRUE	reported	igd	1.585342348	2.48525E-05	12.90563012
358	22	18133500	0.022058	0.001925	2.30E-30	519277	ieu-b-34	rs5747308	C	A	0.504471	neutrophil cell count || id:ieu-b-34	TRUE	reported	igd	1.387171883	0.000126417	65.65371526
359	22	39530859	-0.010925	0.001974	3.21E-08	519256	ieu-b-34	rs139386	C	T	0.445089	neutrophil cell count || id:ieu-b-34	TRUE	reported	igd	1.422452949	2.91385E-05	15.13072603
360	22	31757735	-0.017848	0.00193	2.43E-20	519283	ieu-b-34	rs5753576	T	C	0.480292	neutrophil cell count || id:ieu-b-34	TRUE	reported	igd	1.390782962	8.22158E-05	42.69659892
361	22	17624425	0.014664	0.002358	5.15E-10	518346	ieu-b-34	rs35284073	A	G	0.216975	neutrophil cell count || id:ieu-b-34	TRUE	reported	igd	1.697671573	2.5352E-05	13.14140978
362	22	29513326	0.011766	0.002091	1.87E-08	519282	ieu-b-34	rs4347951	C	T	0.310834	neutrophil cell count || id:ieu-b-34	TRUE	reported	igd	1.506800193	2.61233E-05	13.5656826
363	22	44324730	-0.01613	0.002355	7.74E-12	518344	ieu-b-34	rs738408	T	C	0.216873	neutrophil cell count || id:ieu-b-34	TRUE	reported	igd	1.695508414	3.07423E-05	15.93552103
364	22	43560763	0.013023	0.002052	2.26E-10	473786	ieu-b-34	rs47341	T	C	0.395885	neutrophil cell count || id:ieu-b-34	TRUE	reported	igd	1.412434992	4.06634E-05	19.26645697
365	22	18907997	-0.013808	0.002255	9.41E-10	474724	ieu-b-34	rs200242521	T	C	0.285812	neutrophil cell count || id:ieu-b-34	TRUE	reported	igd	1.553699909	3.22441E-05	15.30747792
