# Supplementary material for: A Mendelian randomization-based approach to explore the relationship between leukocyte counts and breast cancer risk in European ethnic groups
Source: Sci Rep. 2023 Oct 9;13:16979. doi: 10.1038/s41598-023-44397-9 (PMC10562486; doi:10.1038/s41598-023-44397-9)
Supplement: Supplementary file 8 — Supplementary Information 8. [file 41598_2023_44397_MOESM8_ESM.csv]

	chr.exposure	pos.exposure	beta.exposure	se.exposure	pval.exposure	samplesize.exposure	id.exposure	SNP	effect_allele.exposure	other_allele.exposure	eaf.exposure	exposure	mr_keep.exposure	pval_origin.exposure	data_source.exposure	SD	R2	F
1	1	27140060	-0.041492	0.005077	3.1798e-16	562241	ieu-b-30	rs35755865	T	C	0.034195	white blood cell count || id:ieu-b-30	TRUE	reported	igd	3.80687327040039	0.000113713176547955	63.9412536322084
2	1	56979431	-0.028663	0.004475	1.54999e-10	562240	ieu-b-30	rs74076327	C	T	0.04472	white blood cell count || id:ieu-b-30	TRUE	reported	igd	3.35547424368002	7.01949329005928e-05	39.4690292100205
3	1	161620089	-0.029557	0.002652	8.07979e-29	560151	ieu-b-30	rs61804160	A	T	0.140206	white blood cell count || id:ieu-b-30	TRUE	reported	igd	1.98484262315782	0.000210625868137745	118.006724680322
4	1	182145545	0.014395	0.001944	1.35988e-13	562225	ieu-b-30	rs1779809	T	C	0.333689	white blood cell count || id:ieu-b-30	TRUE	reported	igd	1.45764355642935	9.21450919078911e-05	51.8108641245668
5	1	207227138	-0.011403	0.001866	1.01e-09	562236	ieu-b-30	rs4844565	T	A	0.410019	white blood cell count || id:ieu-b-30	TRUE	reported	igd	1.39917154545681	6.29086335746371e-05	35.3715978680917
6	1	225895806	-0.027637	0.002854	3.82032e-22	561302	ieu-b-30	rs2615061	A	G	0.117457	white blood cell count || id:ieu-b-30	TRUE	reported	igd	2.13821939038818	0.000158353100668979	88.8976726276006
7	1	227374949	-0.01152	0.001951	3.65999e-09	562239	ieu-b-30	rs6426584	T	A	0.334952	white blood cell count || id:ieu-b-30	TRUE	reported	igd	1.46291048661188	5.91249138429985e-05	33.2441797436091
8	1	247588053	-0.024205	0.002801	5.90065e-18	561299	ieu-b-30	rs34298354	T	C	0.123549	white blood cell count || id:ieu-b-30	TRUE	reported	igd	2.09850613430102	0.000126884053708135	71.2286764774267
9	1	10731625	0.017425	0.001945	3.51965e-19	506067	ieu-b-30	rs284317	G	A	0.497553	white blood cell count || id:ieu-b-30	TRUE	reported	igd	1.38364161280116	0.000151811676335622	76.8382409269483
10	1	23850023	-0.020589	0.001895	1.83992e-27	561156	ieu-b-30	rs6684709	C	G	0.620492	white blood cell count || id:ieu-b-30	TRUE	reported	igd	1.41955106456231	0.000199644626091527	112.053751439073
11	1	42201943	-0.013844	0.001923	6.29941e-13	557349	ieu-b-30	rs6667709	T	C	0.370088	white blood cell count || id:ieu-b-30	TRUE	reported	igd	1.43563123058152	8.9358951068762e-05	49.8083941271749
12	1	56605746	0.01436	0.00192	7.74997e-14	559079	ieu-b-30	rs778125	G	A	0.355448	white blood cell count || id:ieu-b-30	TRUE	reported	igd	1.43561444183318	9.44871850482809e-05	52.8306037702724
13	1	66149341	-0.043688	0.001998	6.63743e-106	508416	ieu-b-30	rs10889574	A	G	0.356606	white blood cell count || id:ieu-b-30	TRUE	reported	igd	1.42463985121293	0.000875830319050978	445.674731272067
14	1	111737916	0.012464	0.002102	3.12997e-09	560509	ieu-b-30	rs630505	C	T	0.265394	white blood cell count || id:ieu-b-30	TRUE	reported	igd	1.57370747206589	6.0574585030559e-05	33.9545357136343
15	1	156108048	-0.024764	0.003685	1.86982e-11	562239	ieu-b-30	rs520910	C	T	0.067393	white blood cell count || id:ieu-b-30	TRUE	reported	igd	2.7631087356047	7.70876926259845e-05	43.3448943968518
16	1	207934849	-0.026549	0.002216	4.9705e-33	561301	ieu-b-30	rs4844390	G	A	0.220218	white blood cell count || id:ieu-b-30	TRUE	reported	igd	1.66022773240782	0.000242076343458422	135.910110129368
17	1	8918313	0.021532	0.001838	1.15001e-31	559077	ieu-b-30	rs10864368	C	T	0.502821	white blood cell count || id:ieu-b-30	TRUE	reported	igd	1.37429928355799	0.000231806132874269	129.627062084659
18	1	9192307	-0.014617	0.00218	2.08018e-11	562238	ieu-b-30	rs12138789	C	T	0.237746	white blood cell count || id:ieu-b-30	TRUE	reported	igd	1.6346191823174	7.74389437106598e-05	43.5423338284449
19	1	46321843	-0.018823	0.001853	3.25012e-24	557354	ieu-b-30	rs6429582	C	T	0.435077	white blood cell count || id:ieu-b-30	TRUE	reported	igd	1.38337836855504	0.000174165873461284	97.0886074275093
20	1	79411968	0.048456	0.005508	1.46994e-18	505608	ieu-b-30	rs41313381	A	C	0.0304	white blood cell count || id:ieu-b-30	TRUE	reported	igd	3.91652497284417	0.000138417597640212	69.9944563369716
21	1	159175494	-0.151481	0.008129	1.93019e-77	561453	ieu-b-30	rs34599082	T	C	0.013363	white blood cell count || id:ieu-b-30	TRUE	reported	igd	6.091073315219	0.000605072881528418	339.924453475578
22	1	180905694	-0.015409	0.00201	1.83021e-14	559077	ieu-b-30	rs3795503	T	C	0.314627	white blood cell count || id:ieu-b-30	TRUE	reported	igd	1.50290618060476	0.000102400455108425	57.255397418496
23	1	212405792	0.013484	0.002387	1.67001e-08	562242	ieu-b-30	rs903123	T	C	0.818174	white blood cell count || id:ieu-b-30	TRUE	reported	igd	1.78983938891119	5.4096496880089e-05	30.4168598514253
24	1	248048016	-0.014563	0.002004	3.83001e-13	561154	ieu-b-30	rs4925756	T	C	0.691881	white blood cell count || id:ieu-b-30	TRUE	reported	igd	1.50120066695429	9.04235553149296e-05	50.7459475410779
25	1	31224193	0.025162	0.002456	1.33015e-24	561299	ieu-b-30	rs7549164	T	C	0.189126	white blood cell count || id:ieu-b-30	TRUE	reported	igd	1.84003251190407	0.000194189133745117	109.018948498904
26	1	36943916	-0.044849	0.001866	1.21899e-127	561143	ieu-b-30	rs3917932	G	C	0.577481	white blood cell count || id:ieu-b-30	TRUE	reported	igd	1.39781087265338	0.000981565909864931	551.338050863056
27	1	43423622	-0.014577	0.002103	4.30031e-12	562229	ieu-b-30	rs3754224	C	T	0.270936	white blood cell count || id:ieu-b-30	TRUE	reported	igd	1.57687001222707	8.3945741956939e-05	47.2005249463113
28	1	62107021	-0.015546	0.002311	1.81009e-11	508416	ieu-b-30	rs1933295	G	A	0.776835	white blood cell count || id:ieu-b-30	TRUE	reported	igd	1.64781916724378	8.37957881086657e-05	42.606522062574
29	1	68056314	-0.021647	0.003435	3.05e-10	507475	ieu-b-30	rs12142474	G	A	0.086122	white blood cell count || id:ieu-b-30	TRUE	reported	igd	2.44700055310067	7.37611636285887e-05	37.4345602068116
30	1	92925654	0.0679	0.007944	1.33015e-17	562242	ieu-b-30	rs150649461	C	G	0.015183	white blood cell count || id:ieu-b-30	TRUE	reported	igd	5.95663347528719	0.000137874094462159	77.529020113847
31	1	150506589	0.0154	0.002154	8.97016e-13	562241	ieu-b-30	rs4970996	C	G	0.750743	white blood cell count || id:ieu-b-30	TRUE	reported	igd	1.61512803317756	8.87585282721183e-05	49.90793593213
32	1	198663661	-0.043813	0.004145	4.42996e-26	560511	ieu-b-30	rs10494783	A	G	0.052086	white blood cell count || id:ieu-b-30	TRUE	reported	igd	3.1032488626881	0.000189550931471306	106.265145705402
33	1	224637790	0.024903	0.002243	1.32008e-28	561156	ieu-b-30	rs35571080	C	T	0.212693	white blood cell count || id:ieu-b-30	TRUE	reported	igd	1.68023907008616	0.000207697200379879	116.574326943313
34	1	8503379	-0.015878	0.001868	2.02023e-17	562213	ieu-b-30	rs301817	A	C	0.582111	white blood cell count || id:ieu-b-30	TRUE	reported	igd	1.40064254373198	0.000122655869766387	68.9669383970444
35	1	9709072	-0.014039	0.001984	1.54989e-12	562233	ieu-b-30	rs9430574	A	G	0.33041	white blood cell count || id:ieu-b-30	TRUE	reported	igd	1.48764680608268	8.7209638397013e-05	49.036238638231
36	1	26859695	0.015327	0.002179	2.06016e-12	562239	ieu-b-30	rs112750178	C	T	0.23854	white blood cell count || id:ieu-b-30	TRUE	reported	igd	1.63387081000886	8.53399963363547e-05	47.9853985939033
37	1	67369398	-0.012373	0.002061	1.98999e-09	508418	ieu-b-30	rs2104415	A	G	0.676227	white blood cell count || id:ieu-b-30	TRUE	reported	igd	1.46956381806916	6.70367819117832e-05	34.0848574516166
38	1	101095202	-0.014772	0.001903	8.79023e-15	562242	ieu-b-30	rs12566440	G	A	0.364982	white blood cell count || id:ieu-b-30	TRUE	reported	igd	1.42692264645916	0.000101150044021314	56.8763537962339
39	1	101221482	0.018055	0.001864	3.74024e-22	562240	ieu-b-30	rs6696259	C	G	0.408851	white blood cell count || id:ieu-b-30	TRUE	reported	igd	1.39767686932281	0.000157574887150308	88.6085518841785
40	1	110496087	0.017446	0.002344	1.02991e-13	561289	ieu-b-30	rs9429767	A	G	0.197243	white blood cell count || id:ieu-b-30	TRUE	reported	igd	1.75610659104281	9.6384551893829e-05	54.1046108275016
41	1	114303808	-0.051839	0.003052	1.13999e-64	558294	ieu-b-30	rs6679677	A	C	0.099992	white blood cell count || id:ieu-b-30	TRUE	reported	igd	2.28042613451434	0.000483676348227439	270.163307406545
42	1	166922533	-0.017557	0.002242	5.10975e-15	562242	ieu-b-30	rs2312675	C	T	0.211587	white blood cell count || id:ieu-b-30	TRUE	reported	igd	1.68111433177164	0.000102842676695781	57.8282137537267
43	1	169724610	0.018588	0.003119	2.59e-09	562240	ieu-b-30	rs55671712	T	C	0.095812	white blood cell count || id:ieu-b-30	TRUE	reported	igd	2.33870931084648	5.98651352553793e-05	33.6604690042436
44	1	183440531	-0.034443	0.004735	3.65006e-13	508419	ieu-b-30	rs41272536	G	A	0.045737	white blood cell count || id:ieu-b-30	TRUE	reported	igd	3.37622101976085	0.000103554195459577	52.6541659527646
45	1	200296339	0.013402	0.002029	4.08037e-11	562242	ieu-b-30	rs2790122	C	T	0.712432	white blood cell count || id:ieu-b-30	TRUE	reported	igd	1.52140097197353	7.35958283939946e-05	41.3815640667273
46	1	234765256	-0.017399	0.002188	1.90985e-15	557350	ieu-b-30	rs533483	A	G	0.243389	white blood cell count || id:ieu-b-30	TRUE	reported	igd	1.63347059306251	0.00011149417266702	62.1479832855976
47	1	236105910	-0.057486	0.002959	5.08042e-84	562242	ieu-b-30	rs1886654	C	T	0.892184	white blood cell count || id:ieu-b-30	TRUE	reported	igd	2.21874099362724	0.000635757983727687	357.675964120832
48	1	247606276	-0.027014	0.001899	7.00003e-46	561158	ieu-b-30	rs56188865	C	T	0.374222	white blood cell count || id:ieu-b-30	TRUE	reported	igd	1.42255001344698	0.000341788458295257	191.862220395648
49	2	8563029	0.015881	0.002332	1.00995e-11	561156	ieu-b-30	rs7572278	A	T	0.207324	white blood cell count || id:ieu-b-30	TRUE	reported	igd	1.74690927839542	8.28955038585383e-05	46.5209999539654
50	2	24000145	0.034599	0.002765	6.74994e-36	541793	ieu-b-30	rs72780125	C	T	0.131112	white blood cell count || id:ieu-b-30	TRUE	reported	igd	2.03522219632771	0.000272749102831959	147.813325124244
51	2	70385245	-0.031395	0.003962	2.42996e-15	562202	ieu-b-30	rs60190483	C	T	0.057277	white blood cell count || id:ieu-b-30	TRUE	reported	igd	2.97071277838973	0.000106442566161777	59.8483811114174
52	2	85425048	-0.013314	0.002414	3.55001e-08	562237	ieu-b-30	rs57871178	C	T	0.17625	white blood cell count || id:ieu-b-30	TRUE	reported	igd	1.810076695848	5.14720723678875e-05	28.9408902553568
53	2	160687231	-0.030932	0.002446	1.27997e-36	558132	ieu-b-30	rs2729707	G	A	0.830063	white blood cell count || id:ieu-b-30	TRUE	reported	igd	1.82736336641403	0.00026992617555584	150.694572772687
54	2	202119789	0.01504	0.001882	1.38007e-15	557352	ieu-b-30	rs10931934	C	T	0.600163	white blood cell count || id:ieu-b-30	TRUE	reported	igd	1.40502612973852	0.000108562007635779	60.5136044341883
55	2	12931092	0.018542	0.001837	6.27047e-24	558143	ieu-b-30	rs1863176	C	G	0.496944	white blood cell count || id:ieu-b-30	TRUE	reported	igd	1.37240375450048	0.000171896460302425	95.9589572547421
56	2	27730940	-0.032863	0.001875	9.83105e-69	560510	ieu-b-30	rs1260326	C	T	0.601256	white blood cell count || id:ieu-b-30	TRUE	reported	igd	1.40376029604416	0.00051784286138679	290.405450939864
57	2	61605614	0.021995	0.001839	6.48037e-33	559082	ieu-b-30	rs10208769	A	T	0.515578	white blood cell count || id:ieu-b-30	TRUE	reported	igd	1.37505314679906	0.000241655210751151	135.137251847829
58	2	65642097	0.022535	0.001877	3.69999e-33	562235	ieu-b-30	rs6731993	T	A	0.407782	white blood cell count || id:ieu-b-30	TRUE	reported	igd	1.40741835760196	0.000245275842044259	137.936004869812
59	2	112914691	0.02399	0.002928	2.6903e-16	503238	ieu-b-30	rs71409899	T	A	0.134731	white blood cell count || id:ieu-b-30	TRUE	reported	igd	2.07710181979411	0.000134186606300506	67.5365935145263
60	2	113841030	0.036475	0.001959	2.59e-77	503530	ieu-b-30	rs6734238	G	A	0.402192	white blood cell count || id:ieu-b-30	TRUE	reported	igd	1.39010341842972	0.000639758032159619	322.342303495035
61	2	153381036	-0.036288	0.004834	6.36063e-14	558141	ieu-b-30	rs114427331	G	C	0.03761	white blood cell count || id:ieu-b-30	TRUE	reported	igd	3.61142507514637	9.53258083080856e-05	53.2101236213109
62	2	219960543	-0.01783	0.003116	1.07999e-08	557052	ieu-b-30	rs72951729	A	C	0.096253	white blood cell count || id:ieu-b-30	TRUE	reported	igd	2.32565515150291	5.53087476750856e-05	30.8114420346795
63	2	234257452	-0.010695	0.001888	1.51999e-08	558138	ieu-b-30	rs34332006	T	C	0.389704	white blood cell count || id:ieu-b-30	TRUE	reported	igd	1.4104990106597	5.44085260062578e-05	30.3690094040666
64	2	237779229	0.027162	0.002111	7.73036e-38	558142	ieu-b-30	rs10164769	T	C	0.74307	white blood cell count || id:ieu-b-30	TRUE	reported	igd	1.57710491584485	0.000281707253942339	157.276392616051
65	2	238864939	-0.010877	0.001937	2e-08	557048	ieu-b-30	rs62194505	A	G	0.382331	white blood cell count || id:ieu-b-30	TRUE	reported	igd	1.44569250793936	5.5878349623317e-05	31.1285505563015
66	2	28612213	0.011878	0.001857	1.63999e-10	562241	ieu-b-30	rs1509396	C	G	0.511135	white blood cell count || id:ieu-b-30	TRUE	reported	igd	1.39242932108204	7.05084557753641e-05	39.6453990025472
67	2	46067445	0.014783	0.002161	8.10961e-12	562243	ieu-b-30	rs935655	G	T	0.761993	white blood cell count || id:ieu-b-30	TRUE	reported	igd	1.62037970636607	7.92676277920363e-05	44.5710433582975
68	2	101735276	0.020577	0.001898	2.30994e-27	558143	ieu-b-30	rs796056	C	A	0.623451	white blood cell count || id:ieu-b-30	TRUE	reported	igd	1.41797622539026	0.00019880071190745	110.98089122492
69	2	188345017	-0.016872	0.002017	6.30957e-17	557056	ieu-b-30	rs8176528	A	G	0.297384	white blood cell count || id:ieu-b-30	TRUE	reported	igd	1.50541183640358	0.000118959399480791	66.2746933160905
70	2	192522423	0.02676	0.00359	9.37994e-14	558144	ieu-b-30	rs12997100	C	T	0.070514	white blood cell count || id:ieu-b-30	TRUE	reported	igd	2.68205437797223	9.38686167059649e-05	52.3969358933926
71	2	213935900	0.012292	0.001866	4.66015e-11	557354	ieu-b-30	rs10203838	C	T	0.417873	white blood cell count || id:ieu-b-30	TRUE	reported	igd	1.393083667417	7.35084309707563e-05	40.9730828854479
72	2	85551696	-0.014719	0.001834	1.05999e-15	561134	ieu-b-30	rs17026212	G	T	0.513548	white blood cell count || id:ieu-b-30	TRUE	reported	igd	1.37382882212596	0.00010824494940129	60.7462804254957
73	2	102376755	0.018655	0.002195	1.99022e-17	558136	ieu-b-30	rs34562738	A	G	0.77203	white blood cell count || id:ieu-b-30	TRUE	reported	igd	1.63985157907659	0.000122498953447808	68.3792072649663
74	2	128410244	0.021084	0.002892	3.19007e-13	558142	ieu-b-30	rs11688303	T	C	0.120295	white blood cell count || id:ieu-b-30	TRUE	reported	igd	2.16058143847623	9.40850559749839e-05	52.5175742607915
75	2	143886819	-0.035863	0.00283	9.21934e-37	558142	ieu-b-30	rs79716587	A	G	0.124095	white blood cell count || id:ieu-b-30	TRUE	reported	igd	2.11426191939409	0.000279598293834013	156.098636632989
76	2	145787050	-0.014328	0.002114	1.26009e-11	558139	ieu-b-30	rs1371045	C	T	0.744485	white blood cell count || id:ieu-b-30	TRUE	reported	igd	1.57934193841739	7.81040391063241e-05	43.5961591108025
77	2	182315885	0.035796	0.001853	4.66015e-83	558139	ieu-b-30	rs7573465	T	G	0.554185	white blood cell count || id:ieu-b-30	TRUE	reported	igd	1.38435222889661	0.000633152663112338	353.609816928822
78	2	211540507	-0.021105	0.001979	1.59993e-26	558143	ieu-b-30	rs1047891	A	C	0.314955	white blood cell count || id:ieu-b-30	TRUE	reported	igd	1.47849049001439	0.000192206609014662	107.299012541404
79	2	216253039	0.011698	0.001917	1.07999e-09	558142	ieu-b-30	rs1250215	C	G	0.64108	white blood cell count || id:ieu-b-30	TRUE	reported	igd	1.43216964645883	6.29742664055945e-05	35.1506706393157
80	2	232579795	-0.023327	0.002239	2.13993e-25	558136	ieu-b-30	rs6755895	C	T	0.231769	white blood cell count || id:ieu-b-30	TRUE	reported	igd	1.67272331915831	0.00019377375238676	108.172680540846
81	2	26054731	0.025273	0.004383	8.34008e-09	562240	ieu-b-30	rs139369470	C	T	0.047983	white blood cell count || id:ieu-b-30	TRUE	reported	igd	3.28649019218984	5.83546799480619e-05	32.8111332278167
82	2	31463044	0.014666	0.002007	2.87012e-13	561149	ieu-b-30	rs633323	T	A	0.697507	white blood cell count || id:ieu-b-30	TRUE	reported	igd	1.50344127530842	9.07647585101663e-05	50.9369952277754
83	2	54787592	0.032813	0.003538	1.91999e-20	562242	ieu-b-30	rs75475627	G	C	0.076568	white blood cell count || id:ieu-b-30	TRUE	reported	igd	2.6528913942052	0.000152255887860568	85.6173861418691
84	2	111719640	0.025242	0.004067	5.57995e-10	504320	ieu-b-30	rs12999905	A	G	0.061608	white blood cell count || id:ieu-b-30	TRUE	reported	igd	2.88820002985943	7.36714007720827e-05	37.1565508697256
85	2	161222998	0.011451	0.001949	4.36004e-09	558140	ieu-b-30	rs6746368	T	A	0.334194	white blood cell count || id:ieu-b-30	TRUE	reported	igd	1.45607388622281	5.8352998579672e-05	32.5709265324907
86	2	163237390	0.018714	0.001927	2.87012e-22	558138	ieu-b-30	rs2068330	G	C	0.360551	white blood cell count || id:ieu-b-30	TRUE	reported	igd	1.43963537793498	0.000161486366515176	90.1459119970991
87	2	169709757	-0.02209	0.001842	4.3401e-33	558138	ieu-b-30	rs527393	A	G	0.467803	white blood cell count || id:ieu-b-30	TRUE	reported	igd	1.37613303900168	0.000242972348852482	135.644572779586
88	2	182218046	0.030784	0.002158	4.07005e-46	558141	ieu-b-30	rs17270882	C	G	0.239086	white blood cell count || id:ieu-b-30	TRUE	reported	igd	1.6122166553922	0.000344802032565175	192.513840817505
89	2	198140249	-0.012945	0.002325	2.65003e-08	558130	ieu-b-30	rs10205474	A	C	0.201408	white blood cell count || id:ieu-b-30	TRUE	reported	igd	1.73696329300593	5.39058349680611e-05	30.0879777766186
90	2	211143185	-0.010185	0.001848	3.67003e-08	558143	ieu-b-30	rs4672564	C	A	0.500893	white blood cell count || id:ieu-b-30	TRUE	reported	igd	1.38062174105437	5.1866947054492e-05	28.9505712736887
91	2	219020958	-0.138239	0.00975	1.38007e-45	546609	ieu-b-30	rs114050631	T	C	0.011062	white blood cell count || id:ieu-b-30	TRUE	reported	igd	7.20846849632431	0.000418113203114262	228.639200683232
92	2	227105921	0.01116	0.00192	6.36004e-09	557354	ieu-b-30	rs2943650	T	C	0.644643	white blood cell count || id:ieu-b-30	TRUE	reported	igd	1.43339798576669	5.70614141855117e-05	31.8051081635734
93	3	12266804	-0.025822	0.001882	8.29087e-43	562234	ieu-b-30	rs1822534	G	A	0.394237	white blood cell count || id:ieu-b-30	TRUE	reported	igd	1.41116621920169	0.000318470986879839	179.111621750366
94	3	71355240	0.039902	0.00608	5.47016e-11	560386	ieu-b-30	rs35592432	C	G	0.027242	white blood cell count || id:ieu-b-30	TRUE	reported	igd	4.5514231873558	8.43845859892925e-05	47.2917625308256
95	3	119768246	-0.012328	0.001992	6.27004e-10	505259	ieu-b-30	rs12630592	T	G	0.3731	white blood cell count || id:ieu-b-30	TRUE	reported	igd	1.41594493133596	7.10949521026035e-05	35.9237762136544
96	3	132206291	0.025752	0.003204	9.68055e-16	562233	ieu-b-30	rs112880875	A	G	0.090039	white blood cell count || id:ieu-b-30	TRUE	reported	igd	2.40242962030691	0.000108668923603486	61.103677657391
97	3	169319801	-0.014309	0.001909	6.95024e-14	561157	ieu-b-30	rs10936588	A	G	0.636322	white blood cell count || id:ieu-b-30	TRUE	reported	igd	1.43003978724964	9.47638140180206e-05	53.1822278060272
98	3	185912816	0.022319	0.003192	2.80027e-12	562235	ieu-b-30	rs9867398	T	C	0.094175	white blood cell count || id:ieu-b-30	TRUE	reported	igd	2.39343601356711	8.49883487963463e-05	47.7873156738687
99	3	194389876	0.010499	0.00186	1.71002e-08	561158	ieu-b-30	rs1621453	G	A	0.56322	white blood cell count || id:ieu-b-30	TRUE	reported	igd	1.39333492628298	5.42333809240793e-05	30.4350377008257
100	3	42909050	-0.024654	0.001886	5.44001e-39	562238	ieu-b-30	rs1366045	C	T	0.384323	white blood cell count || id:ieu-b-30	TRUE	reported	igd	1.41417054029845	0.000287643182133038	161.769884154002
101	3	56848999	0.01247	0.001887	4.02995e-11	561148	ieu-b-30	rs6445826	C	T	0.498475	white blood cell count || id:ieu-b-30	TRUE	reported	igd	1.4135481607685	7.77497267264389e-05	43.632340556189
102	3	70940474	-0.024206	0.004232	1.09001e-08	561302	ieu-b-30	rs115433278	A	G	0.053082	white blood cell count || id:ieu-b-30	TRUE	reported	igd	3.17061824110819	5.89027679237641e-05	33.0640712009213
103	3	107295665	-0.023984	0.002466	2.48028e-22	562238	ieu-b-30	rs7639292	T	C	0.168472	white blood cell count || id:ieu-b-30	TRUE	reported	igd	1.84906922183243	0.000161167636106003	90.628853491775
104	3	119056040	-0.013518	0.002467	4.35001e-08	506686	ieu-b-30	rs9835104	A	G	0.18798	white blood cell count || id:ieu-b-30	TRUE	reported	igd	1.75605697261051	5.57870313082519e-05	28.2679731576939
105	3	140933565	0.027526	0.002769	2.9902e-23	561135	ieu-b-30	rs2012610	T	G	0.127328	white blood cell count || id:ieu-b-30	TRUE	reported	igd	2.07422867946979	0.000168380256167454	94.4996301559456
106	3	27334294	-0.012877	0.002042	2.97002e-10	560809	ieu-b-30	rs11927257	T	C	0.282198	white blood cell count || id:ieu-b-30	TRUE	reported	igd	1.52919625263601	6.71765943436432e-05	37.6756352649423
107	3	49162583	0.028328	0.004568	5.79002e-10	560509	ieu-b-30	rs35713889	T	C	0.043464	white blood cell count || id:ieu-b-30	TRUE	reported	igd	3.41993136650664	6.67256533453455e-05	37.4026914986667
108	3	128317273	0.024566	0.001984	3.46019e-35	562241	ieu-b-30	rs2713573	T	C	0.689211	white blood cell count || id:ieu-b-30	TRUE	reported	igd	1.48765738989056	0.000258533443086242	145.395174022314
109	3	141206800	-0.044448	0.003776	5.94019e-32	562240	ieu-b-30	rs9819371	T	C	0.064757	white blood cell count || id:ieu-b-30	TRUE	reported	igd	2.83134541768397	0.000239301615816528	134.576666287147
110	3	183730295	0.018004	0.001907	3.8699e-21	560510	ieu-b-30	rs4074672	T	C	0.369536	white blood cell count || id:ieu-b-30	TRUE	reported	igd	1.42771780509665	0.000151037591217199	84.6705666163987
111	3	12946142	0.017874	0.00285	3.67003e-10	506685	ieu-b-30	rs3773312	A	G	0.134067	white blood cell count || id:ieu-b-30	TRUE	reported	igd	2.02868157001043	7.41787797348748e-05	37.587914878064
112	3	14277058	-0.016816	0.002745	9.29994e-10	544951	ieu-b-30	rs73028871	T	C	0.133879	white blood cell count || id:ieu-b-30	TRUE	reported	igd	2.02638086468832	6.55792463625036e-05	35.7396885078375
113	3	27757018	0.019217	0.001891	3.11028e-24	561295	ieu-b-30	rs2371108	T	G	0.388965	white blood cell count || id:ieu-b-30	TRUE	reported	igd	1.41673008222985	0.000175540684481491	98.5470564324092
114	3	39307162	0.020274	0.00243	7.70016e-17	560513	ieu-b-30	rs3732378	A	G	0.172487	white blood cell count || id:ieu-b-30	TRUE	reported	igd	1.8192782122864	0.000117338376193276	65.7771687646427
115	3	128187057	0.016035	0.002454	6.59022e-11	561154	ieu-b-30	rs62270938	T	C	0.177104	white blood cell count || id:ieu-b-30	TRUE	reported	igd	1.83829662510271	7.49447552366645e-05	42.0585513584019
116	3	156797373	0.014676	0.001887	7.68953e-15	562121	ieu-b-30	rs10049210	C	T	0.404518	white blood cell count || id:ieu-b-30	TRUE	reported	igd	1.41477313766165	0.000103765239192798	58.3344655795902
117	3	185999077	0.01378	0.002231	6.76005e-10	562241	ieu-b-30	rs2284837	G	A	0.220169	white blood cell count || id:ieu-b-30	TRUE	reported	igd	1.67286473631343	6.52056301095468e-05	36.6635389363199
118	3	196518623	-0.033578	0.001872	7.45075e-72	562216	ieu-b-30	rs9829114	A	G	0.414149	white blood cell count || id:ieu-b-30	TRUE	reported	igd	1.40364552325151	0.00054712106717271	307.767509747812
119	3	47026885	-0.026007	0.001965	6.07016e-40	559076	ieu-b-30	rs4234465	C	G	0.422709	white blood cell count || id:ieu-b-30	TRUE	reported	igd	1.46925771330288	0.000330100963899606	184.611806826589
120	3	58033701	-0.017511	0.001961	4.51024e-19	561300	ieu-b-30	rs6779340	G	C	0.336941	white blood cell count || id:ieu-b-30	TRUE	reported	igd	1.469180362413	0.000137011785665674	76.914979529261
121	3	63842629	-0.013264	0.001909	3.87972e-12	561154	ieu-b-30	rs832190	T	C	0.633275	white blood cell count || id:ieu-b-30	TRUE	reported	igd	1.43003596467851	8.17168999932157e-05	45.8593493488575
122	3	71677746	0.014483	0.002457	3.87998e-09	562242	ieu-b-30	rs830623	C	A	0.169687	white blood cell count || id:ieu-b-30	TRUE	reported	igd	1.84232734753029	5.91068025348531e-05	33.2341730228981
123	3	98422588	0.012802	0.001862	6.34016e-12	562240	ieu-b-30	rs4504118	C	G	0.558728	white blood cell count || id:ieu-b-30	TRUE	reported	igd	1.39617721602954	8.08150876912655e-05	45.440985590597
124	3	141659512	-0.014128	0.002541	2.76001e-08	561158	ieu-b-30	rs6440053	A	T	0.842254	white blood cell count || id:ieu-b-30	TRUE	reported	igd	1.90347529445433	5.3038692072182e-05	29.7645589617348
125	3	150990510	0.023275	0.002437	1.3499e-21	560513	ieu-b-30	rs6440732	A	C	0.827718	white blood cell count || id:ieu-b-30	TRUE	reported	igd	1.82451893141644	0.000154501136873263	86.6129685320756
126	4	26295540	-0.025605	0.004196	1.07999e-09	562230	ieu-b-30	rs140311179	G	C	0.051183	white blood cell count || id:ieu-b-30	TRUE	reported	igd	3.14624462934464	6.36777560838046e-05	35.8036973465918
127	4	36312542	0.055643	0.004613	1.83021e-33	561301	ieu-b-30	rs28530750	A	G	0.043032	white blood cell count || id:ieu-b-30	TRUE	reported	igd	3.45606070830201	0.000254999903805889	143.167698755752
128	4	74948054	-0.063244	0.001899	1e-200	562241	ieu-b-30	rs1371794	C	A	0.622486	white blood cell count || id:ieu-b-30	TRUE	reported	igd	1.42392206824707	0.00187988510146013	1058.93539643501
129	4	3105200	-0.016477	0.001926	1.22999e-17	562226	ieu-b-30	rs73191188	A	G	0.353128	white blood cell count || id:ieu-b-30	TRUE	reported	igd	1.44414814114619	0.000124032868241882	69.7429057270608
130	4	55991042	0.011097	0.001947	1.24e-08	560506	ieu-b-30	rs12502008	T	G	0.361382	white blood cell count || id:ieu-b-30	TRUE	reported	igd	1.45765949019447	5.68393156251887e-05	31.8604746927578
131	4	83406211	-0.025247	0.003841	5.08979e-11	561301	ieu-b-30	rs62311395	G	A	0.061901	white blood cell count || id:ieu-b-30	TRUE	reported	igd	2.8776781228242	7.40279791195884e-05	41.5549068776245
132	4	83632973	0.021031	0.002326	1.6099e-19	558139	ieu-b-30	rs1506609	G	A	0.799464	white blood cell count || id:ieu-b-30	TRUE	reported	igd	1.73772438446492	0.000141821182640772	79.1668769556886
133	4	6943776	-0.0184	0.001904	4.54046e-22	562238	ieu-b-30	rs6831590	T	G	0.367282	white blood cell count || id:ieu-b-30	TRUE	reported	igd	1.42766739593226	0.000157353162598149	88.4835358907432
134	4	38329783	0.015458	0.001903	4.75992e-16	558138	ieu-b-30	rs987121	T	A	0.606217	white blood cell count || id:ieu-b-30	TRUE	reported	igd	1.42170530576558	0.000114083195109695	63.6812031408675
135	4	38680015	0.020133	0.00193	1.88018e-25	562241	ieu-b-30	rs13132853	G	A	0.355109	white blood cell count || id:ieu-b-30	TRUE	reported	igd	1.44716671496411	0.000185650010494614	104.399057936683
136	4	55500714	-0.019466	0.00184	3.90032e-26	560151	ieu-b-30	rs6554195	T	G	0.483581	white blood cell count || id:ieu-b-30	TRUE	reported	igd	1.37711554547903	0.000189258274014186	106.032900534516
137	4	103449131	-0.050832	0.006222	3.23966e-16	562239	ieu-b-30	rs113473633	G	A	0.025546	white blood cell count || id:ieu-b-30	TRUE	reported	igd	4.66541724638601	0.000128643735113949	72.3375734749023
138	4	110944912	-0.010471	0.001899	3.61002e-08	560831	ieu-b-30	rs28588746	G	A	0.377846	white blood cell count || id:ieu-b-30	TRUE	reported	igd	1.42213547632812	5.15488571729454e-05	28.9115843785795
139	4	146123196	-0.034084	0.006181	3.57998e-08	561295	ieu-b-30	rs62345144	C	G	0.024821	white blood cell count || id:ieu-b-30	TRUE	reported	igd	4.63078193456515	5.62386288837739e-05	31.5681240700742
140	4	706700	0.02176	0.001948	6.29941e-29	507479	ieu-b-30	rs35734242	C	T	0.427987	white blood cell count || id:ieu-b-30	TRUE	reported	igd	1.38770767498634	0.000231837803948143	117.679635822531
141	4	72615362	-0.029079	0.002022	7.57007e-47	562242	ieu-b-30	rs11723621	G	A	0.29001	white blood cell count || id:ieu-b-30	TRUE	reported	igd	1.51615217611162	0.000348220340415907	195.851603707553
142	4	151171269	0.013867	0.002123	6.6696e-11	561297	ieu-b-30	rs2305980	A	T	0.255073	white blood cell count || id:ieu-b-30	TRUE	reported	igd	1.59054644267717	7.30757417765949e-05	41.0200460507867
143	4	152247161	0.016404	0.001855	9.68947e-19	562240	ieu-b-30	rs6854855	G	A	0.486909	white blood cell count || id:ieu-b-30	TRUE	reported	igd	1.39092842950311	0.000134453377372669	75.6049633299206
144	4	55408875	0.025769	0.002141	2.52e-33	562241	ieu-b-30	rs218264	T	A	0.250868	white blood cell count || id:ieu-b-30	TRUE	reported	igd	1.60538027810267	0.000249590897666951	140.364770482435
145	4	57761417	-0.018201	0.001883	4.41977e-22	562233	ieu-b-30	rs2412771	C	T	0.416739	white blood cell count || id:ieu-b-30	TRUE	reported	igd	1.41191478621658	0.000161045123350563	90.5591448551642
146	4	74703999	0.042606	0.001922	8.77001e-109	557354	ieu-b-30	rs16850073	T	C	0.374415	white blood cell count || id:ieu-b-30	TRUE	reported	igd	1.43489110866853	0.000850376182576073	474.362252472555
147	4	89750668	-0.014688	0.002228	4.49987e-11	562243	ieu-b-30	rs13149209	C	T	0.217886	white blood cell count || id:ieu-b-30	TRUE	reported	igd	1.67061822572124	7.35283312075033e-05	41.3436823984106
148	4	105806108	0.049756	0.005126	2.99985e-22	562241	ieu-b-30	rs144317085	T	A	0.034356	white blood cell count || id:ieu-b-30	TRUE	reported	igd	3.84361480875959	0.000164263304147931	92.3704089294049
149	4	120263315	-0.015667	0.001959	1.3499e-15	558743	ieu-b-30	rs10006495	G	T	0.353947	white blood cell count || id:ieu-b-30	TRUE	reported	igd	1.46433513752249	0.000112255612973462	62.7288551144872
150	4	145026126	0.052247	0.005162	4.74024e-24	562239	ieu-b-30	rs11735662	T	C	0.033197	white blood cell count || id:ieu-b-30	TRUE	reported	igd	3.87060170778601	0.000175222366091055	98.5337627629879
151	5	134712566	0.040077	0.006305	2.13e-10	559444	ieu-b-30	rs79237520	T	C	0.022751	white blood cell count || id:ieu-b-30	TRUE	reported	igd	4.71588711888866	7.142103342979e-05	39.958779681368
152	5	57315635	-0.018732	0.002351	1.71989e-15	562241	ieu-b-30	rs11744663	A	G	0.190499	white blood cell count || id:ieu-b-30	TRUE	reported	igd	1.76284401392778	0.00010822021283434	60.8522096828499
153	5	57527886	-0.015326	0.001939	2.83009e-15	562242	ieu-b-30	rs2910580	A	T	0.659268	white blood cell count || id:ieu-b-30	TRUE	reported	igd	1.45391645374898	0.000105526748475973	59.3376207693129
154	5	141509537	0.022974	0.001894	7.85959e-34	561145	ieu-b-30	rs4391200	G	A	0.618964	white blood cell count || id:ieu-b-30	TRUE	reported	igd	1.41878805507377	0.000248962897059186	139.73857666536
155	5	179126457	-0.02131	0.002441	2.71019e-18	561298	ieu-b-30	rs13180726	A	G	0.825591	white blood cell count || id:ieu-b-30	TRUE	reported	igd	1.82879289924748	0.000130776809247119	73.4141007850253
156	5	35875227	0.020353	0.002093	2.52e-22	559079	ieu-b-30	rs987107	A	G	0.261079	white blood cell count || id:ieu-b-30	TRUE	reported	igd	1.56496928476919	0.000159829452117871	89.3712547603864
157	5	111033606	0.02617	0.003837	9.39074e-12	561302	ieu-b-30	rs79692389	C	G	0.061217	white blood cell count || id:ieu-b-30	TRUE	reported	igd	2.87468388259266	7.87181176106995e-05	44.1879578077453
158	5	148200553	-0.017857	0.00186	8.66962e-22	562242	ieu-b-30	rs2082382	A	G	0.55412	white blood cell count || id:ieu-b-30	TRUE	reported	igd	1.39468004330742	0.000157568286020027	88.6051544942264
159	5	156392082	-0.015601	0.001876	9.70957e-17	562239	ieu-b-30	rs4704826	A	C	0.633681	white blood cell count || id:ieu-b-30	TRUE	reported	igd	1.40667353812603	0.000112996502155336	63.5379939533802
160	5	34654477	0.012934	0.001852	2.99985e-12	557351	ieu-b-30	rs464609	A	G	0.544492	white blood cell count || id:ieu-b-30	TRUE	reported	igd	1.38262808603905	8.2981870663268e-05	46.2537008509235
161	5	54880701	-0.013374	0.001946	6.5298e-12	557354	ieu-b-30	rs10940474	T	C	0.659356	white blood cell count || id:ieu-b-30	TRUE	reported	igd	1.45280858349061	8.03476797213552e-05	44.7855384021524
162	5	68610623	-0.020573	0.00186	2.11982e-28	561291	ieu-b-30	rs6877725	C	T	0.445441	white blood cell count || id:ieu-b-30	TRUE	reported	igd	1.3935000335845	0.000209104411034913	117.392553066044
163	5	71743755	-0.036192	0.002813	7.45075e-38	562242	ieu-b-30	rs4703541	A	G	0.878793	white blood cell count || id:ieu-b-30	TRUE	reported	igd	2.10926610850741	0.000279041921073349	156.932320400443
164	5	114806819	-0.013818	0.0021	4.91021e-11	559081	ieu-b-30	rs257063	T	C	0.740602	white blood cell count || id:ieu-b-30	TRUE	reported	igd	1.57020610430606	7.3362120539743e-05	41.0182301735853
165	5	122093740	0.013254	0.001858	1.02e-12	562219	ieu-b-30	rs6878780	C	T	0.426771	white blood cell count || id:ieu-b-30	TRUE	reported	igd	1.39315189118631	8.59502179296788e-05	48.326827375115
166	5	131677047	-0.033069	0.001842	5.08042e-72	561148	ieu-b-30	rs11242109	T	G	0.477227	white blood cell count || id:ieu-b-30	TRUE	reported	igd	1.37983874516988	0.000545645120512048	306.353737216717
167	5	1107428	-0.013323	0.001992	2.33991e-11	488908	ieu-b-30	rs4535497	A	C	0.570032	white blood cell count || id:ieu-b-30	TRUE	reported	igd	1.39284537336777	8.70100508914074e-05	42.5434376477893
168	5	1285974	0.029089	0.00212	8.30042e-43	490023	ieu-b-30	rs7705526	A	C	0.327218	white blood cell count || id:ieu-b-30	TRUE	reported	igd	1.48403482816274	0.000372562490751626	182.631485921887
169	5	96275201	0.012676	0.001864	1.08993e-11	562219	ieu-b-30	rs2432142	A	G	0.433689	white blood cell count || id:ieu-b-30	TRUE	reported	igd	1.3976507670459	7.89274117037851e-05	44.3778352535405
170	5	100025698	0.014107	0.001841	1.91999e-14	561154	ieu-b-30	rs10515269	G	C	0.483838	white blood cell count || id:ieu-b-30	TRUE	reported	igd	1.37909701989164	9.93997589313778e-05	55.7839184319049
171	5	118726637	-0.022316	0.002222	1.03992e-23	560821	ieu-b-30	rs79272926	A	C	0.221625	white blood cell count || id:ieu-b-30	TRUE	reported	igd	1.66401098258515	0.000171818660314255	96.3757284073222
172	5	159207694	0.025101	0.004098	9.34997e-10	559082	ieu-b-30	rs9313822	A	G	0.052082	white blood cell count || id:ieu-b-30	TRUE	reported	igd	3.06414779531406	6.22114704301182e-05	34.7833528115954
173	5	173075213	0.016744	0.001872	3.94003e-19	562240	ieu-b-30	rs9885207	C	T	0.41613	white blood cell count || id:ieu-b-30	TRUE	reported	igd	1.40367548249587	0.000136236542719641	76.607798087162
174	5	173205282	-0.03629	0.00208	4.20049e-68	561302	ieu-b-30	rs2561758	G	A	0.723119	white blood cell count || id:ieu-b-30	TRUE	reported	igd	1.55833788787926	0.000527359604137856	296.16313027372
175	6	43814190	0.014462	0.00202	8.35988e-13	562236	ieu-b-30	rs6458354	T	C	0.707553	white blood cell count || id:ieu-b-30	TRUE	reported	igd	1.51464443827586	8.65551388445069e-05	48.6684544379337
176	6	45588963	0.022809	0.003374	1.42988e-11	562240	ieu-b-30	rs73738524	G	A	0.080389	white blood cell count || id:ieu-b-30	TRUE	reported	igd	2.52991510573774	7.6920707447897e-05	43.2510716171174
177	6	86819356	0.012643	0.002139	3.49004e-09	562241	ieu-b-30	rs74679834	G	C	0.277091	white blood cell count || id:ieu-b-30	TRUE	reported	igd	1.60388062347576	6.40377881607839e-05	36.0068477766212
178	6	121814703	0.014143	0.002394	3.57001e-09	561300	ieu-b-30	rs10872223	T	C	0.18332	white blood cell count || id:ieu-b-30	TRUE	reported	igd	1.79358377746901	5.98928317442971e-05	33.6197402538568
179	6	135846518	0.018185	0.001839	5.06058e-23	562241	ieu-b-30	rs12214269	A	G	0.545937	white blood cell count || id:ieu-b-30	TRUE	reported	igd	1.37893242943989	0.000163951445322205	92.1950121720086
180	6	147701217	0.015366	0.001845	8.50942e-17	562240	ieu-b-30	rs9390461	G	A	0.538265	white blood cell count || id:ieu-b-30	TRUE	reported	igd	1.38343016303679	0.000117365537062719	65.9951103786422
181	6	31340559	-0.020322	0.001892	7.10068e-27	560204	ieu-b-30	rs2394990	A	C	0.632626	white blood cell count || id:ieu-b-30	TRUE	reported	igd	1.41610101739106	0.000191963360232075	107.558905697689
182	6	32209861	-0.052806	0.001961	1.40929e-159	556052	ieu-b-30	rs507778	T	C	0.333105	white blood cell count || id:ieu-b-30	TRUE	reported	igd	1.46229601760109	0.00123889685758618	689.743118242526
183	6	32739888	0.019199	0.002409	1.67996e-15	556269	ieu-b-30	rs1383265	C	T	0.17909	white blood cell count || id:ieu-b-30	TRUE	reported	igd	1.79671514675783	0.000108381234992384	60.2954393396883
184	6	126874091	-0.013767	0.001834	6.34016e-14	562238	ieu-b-30	rs9375447	G	A	0.494601	white blood cell count || id:ieu-b-30	TRUE	reported	igd	1.37517962402299	9.47540951870207e-05	53.2792118850842
185	6	137082948	0.016547	0.001881	1.48013e-18	562239	ieu-b-30	rs6924387	G	A	0.412477	white blood cell count || id:ieu-b-30	TRUE	reported	igd	1.41042266802509	0.000132706788456671	74.6225695430639
186	6	153005229	-0.013802	0.002306	2.22998e-09	562241	ieu-b-30	rs7751717	A	G	0.199529	white blood cell count || id:ieu-b-30	TRUE	reported	igd	1.7291017848224	6.08507128714061e-05	34.2147259445709
187	6	170491076	0.01955	0.003311	3.62001e-09	508420	ieu-b-30	rs2935104	G	A	0.906903	white blood cell count || id:ieu-b-30	TRUE	reported	igd	2.36086141287878	6.45386748527034e-05	32.8147418112139
188	6	21382765	-0.021637	0.001891	2.78997e-30	562225	ieu-b-30	rs4712614	G	T	0.619988	white blood cell count || id:ieu-b-30	TRUE	reported	igd	1.4179032742839	0.000220599579618239	124.053523606863
189	6	31362891	-0.028815	0.001896	4.00037e-52	561087	ieu-b-30	rs2523468	G	C	0.514539	white blood cell count || id:ieu-b-30	TRUE	reported	igd	1.42021284496092	0.000414801088899445	232.835249280081
190	6	43693094	-0.01534	0.001892	5.41003e-16	560214	ieu-b-30	rs11965885	T	G	0.58175	white blood cell count || id:ieu-b-30	TRUE	reported	igd	1.41611365648948	0.00011451254227595	64.1586473033062
191	6	52223211	-0.011963	0.001973	1.38e-09	562241	ieu-b-30	rs9382100	A	T	0.324967	white blood cell count || id:ieu-b-30	TRUE	reported	igd	1.47940928944258	6.27876844182252e-05	35.3039015498478
192	6	90946479	-0.021092	0.001914	3.20996e-28	560507	ieu-b-30	rs4707609	C	T	0.360123	white blood cell count || id:ieu-b-30	TRUE	reported	igd	1.43295467540743	0.000205027860765569	114.942707555846
193	6	7140831	0.026498	0.002326	5.10035e-30	562241	ieu-b-30	rs1285886	A	G	0.196802	white blood cell count || id:ieu-b-30	TRUE	reported	igd	1.74409833109146	0.000221977171510317	124.83193277214
194	6	10528794	-0.013586	0.001843	1.75995e-13	559430	ieu-b-30	rs560194	C	T	0.530014	white blood cell count || id:ieu-b-30	TRUE	reported	igd	1.37847283254695	9.19571449214596e-05	51.4481326925163
195	6	16758425	-0.030663	0.002456	9.97011e-36	560216	ieu-b-30	rs1322599	T	C	0.174313	white blood cell count || id:ieu-b-30	TRUE	reported	igd	1.83825652676007	0.000270647802942697	151.66173519316
196	6	25866380	0.024724	0.00384	1.25e-10	562241	ieu-b-30	rs72843590	A	C	0.06259	white blood cell count || id:ieu-b-30	TRUE	reported	igd	2.87933688365915	7.1730192970046e-05	40.3324050164804
197	6	29748690	-0.035855	0.001971	7.25939e-74	559747	ieu-b-30	rs1611236	A	G	0.322501	white blood cell count || id:ieu-b-30	TRUE	reported	igd	1.47462812099424	0.000561783750922144	314.632401030328
198	6	31236115	0.077234	0.001878	1e-200	561159	ieu-b-30	rs2853951	T	C	0.599507	white blood cell count || id:ieu-b-30	TRUE	reported	igd	1.40682006616198	0.0028644169791584	1612.005093534
199	6	35153565	-0.032759	0.002404	3.0903e-42	562239	ieu-b-30	rs9348970	C	G	0.178025	white blood cell count || id:ieu-b-30	TRUE	reported	igd	1.8025816554664	0.00031407319392276	176.639047921503
200	6	88001064	-0.015962	0.001847	5.94977e-18	558142	ieu-b-30	rs3857488	G	A	0.527618	white blood cell count || id:ieu-b-30	TRUE	reported	igd	1.37987341523706	0.000127004044805622	70.8950415248401
201	6	105443189	-0.010156	0.001854	4.41001e-08	562239	ieu-b-30	rs364663	A	T	0.558947	white blood cell count || id:ieu-b-30	TRUE	reported	igd	1.39017736657018	5.08553666826578e-05	28.5942229672515
202	6	122734972	0.020151	0.001843	8.48008e-28	562242	ieu-b-30	rs549302	A	G	0.545007	white blood cell count || id:ieu-b-30	TRUE	reported	igd	1.38193296764279	0.000201386334477027	113.250259751053
203	6	159465977	-0.020403	0.001853	3.74024e-28	560506	ieu-b-30	rs1738074	C	T	0.567796	white blood cell count || id:ieu-b-30	TRUE	reported	igd	1.38728455846448	0.000204314488811861	114.542490927485
204	6	396321	0.022394	0.002349	1.6099e-21	544160	ieu-b-30	rs12203592	T	C	0.210255	white blood cell count || id:ieu-b-30	TRUE	reported	igd	1.73279156050576	0.000166543067993474	90.6408383965046
205	6	22104421	0.012282	0.001866	4.84953e-11	561295	ieu-b-30	rs2328667	G	A	0.561405	white blood cell count || id:ieu-b-30	TRUE	reported	igd	1.39800017633046	7.42861984885401e-05	41.6994208996859
206	6	32618190	-0.028632	0.002693	2.25009e-26	445620	ieu-b-30	rs185774696	T	C	0.273418	white blood cell count || id:ieu-b-30	TRUE	reported	igd	1.79770609371499	0.000325720507867165	145.194214007876
207	6	46893355	-0.025502	0.002683	2.14981e-21	561157	ieu-b-30	rs2012011	A	G	0.136123	white blood cell count || id:ieu-b-30	TRUE	reported	igd	2.00984638511828	0.000152954374317373	85.8442421724159
208	6	109610474	0.023076	0.001839	4.35011e-36	562232	ieu-b-30	rs9487043	T	C	0.486515	white blood cell count || id:ieu-b-30	TRUE	reported	igd	1.37892139285457	0.000266057222189461	149.625160886256
209	6	135418916	-0.04663	0.002089	2.47742e-110	561449	ieu-b-30	rs7776054	G	A	0.261097	white blood cell count || id:ieu-b-30	TRUE	reported	igd	1.56528562298674	0.000838977160577203	471.436734527514
210	6	138053203	-0.028441	0.003727	2.45019e-14	562240	ieu-b-30	rs72978754	C	T	0.065813	white blood cell count || id:ieu-b-30	TRUE	reported	igd	2.79460391199898	9.94638413147175e-05	55.9279140182691
211	7	2759473	0.018842	0.002054	4.8095e-20	555158	ieu-b-30	rs798555	C	T	0.294964	white blood cell count || id:ieu-b-30	TRUE	reported	igd	1.53041333264187	0.000147660488836728	81.9867125386944
212	7	17279294	0.011441	0.00208	3.84999e-08	560512	ieu-b-30	rs1476081	T	G	0.294671	white blood cell count || id:ieu-b-30	TRUE	reported	igd	1.55724086666129	5.44110496825738e-05	30.4995969726656
213	7	65662767	-0.038684	0.004464	4.75992e-18	508398	ieu-b-30	rs12540307	T	C	0.048819	white blood cell count || id:ieu-b-30	TRUE	reported	igd	3.18292278131406	0.000138977594579141	70.665474091266
214	7	92223957	-0.036605	0.003489	1.00995e-25	562243	ieu-b-30	rs4729046	C	T	0.924065	white blood cell count || id:ieu-b-30	TRUE	reported	igd	2.61615214970441	0.000188042205591829	105.74492222256
215	7	92239892	-0.075776	0.009684	5.32967e-15	560391	ieu-b-30	rs182090955	A	G	0.009784	white blood cell count || id:ieu-b-30	TRUE	reported	igd	7.24937150956523	0.000111260173245862	62.3559149549759
216	7	92300568	-0.121199	0.00624	5.52968e-84	561302	ieu-b-30	rs3731332	T	C	0.023234	white blood cell count || id:ieu-b-30	TRUE	reported	igd	4.67501366363779	0.000666718625372048	374.47883643639
217	7	104709946	0.017618	0.002845	6.05996e-10	562238	ieu-b-30	rs10808139	A	G	0.118535	white blood cell count || id:ieu-b-30	TRUE	reported	igd	2.1332530154555	6.48626792084377e-05	36.4704988817047
218	7	139719439	-0.016152	0.002298	2.18978e-12	560217	ieu-b-30	rs6952262	G	C	0.205159	white blood cell count || id:ieu-b-30	TRUE	reported	igd	1.71999888792638	8.50850859962787e-05	47.6699974572384
219	7	18148091	-0.013276	0.002333	1.29999e-08	562241	ieu-b-30	rs17138597	A	G	0.194778	white blood cell count || id:ieu-b-30	TRUE	reported	igd	1.74934712228563	5.52866171430277e-05	31.0860109762661
220	7	28277107	0.043041	0.001898	7.85236e-114	562239	ieu-b-30	rs2158799	G	C	0.611828	white blood cell count || id:ieu-b-30	TRUE	reported	igd	1.42316970968188	0.000879930264801701	495.165063016335
221	7	50293405	0.016915	0.001968	8.69961e-18	562242	ieu-b-30	rs6583435	A	C	0.679683	white blood cell count || id:ieu-b-30	TRUE	reported	igd	1.47566146517689	0.000124583462212166	70.0545334304868
222	7	56056571	-0.017568	0.002148	3.0297e-16	560151	ieu-b-30	rs4948097	G	A	0.758343	white blood cell count || id:ieu-b-30	TRUE	reported	igd	1.60763271287443	0.000113120079905353	63.3712682018264
223	7	129648708	-0.010993	0.001875	4.70002e-09	561298	ieu-b-30	rs6948695	C	T	0.413883	white blood cell count || id:ieu-b-30	TRUE	reported	igd	1.40474669647236	5.86306026228887e-05	32.9110523246477
224	7	149154551	-0.010408	0.00186	2.24001e-08	562241	ieu-b-30	rs13237635	C	T	0.565316	white blood cell count || id:ieu-b-30	TRUE	reported	igd	1.3946788030224	5.3238951642823e-05	29.9346086198899
225	7	73042085	-0.021214	0.002399	9.79941e-19	508416	ieu-b-30	rs62466318	T	C	0.202209	white blood cell count || id:ieu-b-30	TRUE	reported	igd	1.71056606759751	0.000145199372263709	73.8321140266911
226	7	75748183	-0.01333	0.002258	3.65999e-09	507300	ieu-b-30	rs7781268	A	G	0.245805	white blood cell count || id:ieu-b-30	TRUE	reported	igd	1.60826040093015	6.58816786170912e-05	33.4238458181614
227	7	130575884	-0.027515	0.003156	2.9703e-18	562239	ieu-b-30	rs9656395	G	A	0.095026	white blood cell count || id:ieu-b-30	TRUE	reported	igd	2.36645079228451	0.000130210971923661	73.2189601334058
228	7	6692605	0.018298	0.001886	3.11028e-22	560209	ieu-b-30	rs1474419	C	T	0.579762	white blood cell count || id:ieu-b-30	TRUE	reported	igd	1.41161651030441	0.000163148208625867	91.411682161863
229	7	22754768	-0.018545	0.001949	1.89017e-21	562238	ieu-b-30	rs7776857	T	G	0.65805	white blood cell count || id:ieu-b-30	TRUE	reported	igd	1.46140953501679	0.000154776553778225	87.034421377855
230	7	28724374	0.059326	0.002043	2.72898e-185	561153	ieu-b-30	rs56388170	T	G	0.294509	white blood cell count || id:ieu-b-30	TRUE	reported	igd	1.53041428636072	0.00146254817210222	821.912455883316
231	7	36084529	0.020606	0.001897	1.91999e-27	560511	ieu-b-30	rs2710804	C	T	0.375925	white blood cell count || id:ieu-b-30	TRUE	reported	igd	1.42023235042686	0.000199230296112517	111.692626598802
232	7	38270550	0.013403	0.002157	5.33003e-10	562241	ieu-b-30	rs10260281	C	G	0.236987	white blood cell count || id:ieu-b-30	TRUE	reported	igd	1.61737751511791	6.49666527768061e-05	36.529159067772
233	7	92299545	-0.124348	0.006855	1.80011e-73	560514	ieu-b-30	rs2282986	C	T	0.018529	white blood cell count || id:ieu-b-30	TRUE	reported	igd	5.13216595472613	0.000562389311148272	315.40333703579
234	7	148781247	-0.015405	0.001914	8.82064e-16	562236	ieu-b-30	rs74607840	A	G	0.625943	white blood cell count || id:ieu-b-30	TRUE	reported	igd	1.43516309646535	0.000111128633593444	62.4872403014079
235	7	2410151	0.015196	0.002296	3.76011e-11	562239	ieu-b-30	rs4721650	G	A	0.209572	white blood cell count || id:ieu-b-30	TRUE	reported	igd	1.72160044964678	7.65039994525061e-05	43.0166700874835
236	7	8024840	-0.029716	0.003269	1.03992e-19	562237	ieu-b-30	rs60466842	A	C	0.087587	white blood cell count || id:ieu-b-30	TRUE	reported	igd	2.45117676832109	0.000141137301873699	79.3635320737434
237	7	45009341	0.041036	0.00257	2.33991e-57	561454	ieu-b-30	rs3735485	G	A	0.844672	white blood cell count || id:ieu-b-30	TRUE	reported	igd	1.92570701940872	0.000441873428174239	248.20039315388
238	7	47465325	-0.011262	0.00185	1.19001e-09	562236	ieu-b-30	rs2692540	G	C	0.428252	white blood cell count || id:ieu-b-30	TRUE	reported	igd	1.3871743617873	6.21105100442185e-05	34.9228095777162
239	7	106372622	-0.017407	0.001848	4.90004e-21	558136	ieu-b-30	rs342294	C	T	0.455851	white blood cell count || id:ieu-b-30	TRUE	reported	igd	1.38061308343214	0.000150320634949413	83.9116709225082
240	7	116379094	0.011328	0.001851	9.71002e-10	560513	ieu-b-30	rs38859	T	C	0.448861	white blood cell count || id:ieu-b-30	TRUE	reported	igd	1.38579587281569	6.34906090138042e-05	35.5894443444323
241	7	130742066	-0.02444	0.00211	5.47016e-31	559426	ieu-b-30	rs7803075	G	A	0.7342	white blood cell count || id:ieu-b-30	TRUE	reported	igd	1.57816998279653	0.000233131928145792	130.450007832884
242	8	6901304	0.012379	0.001918	1.12001e-10	562241	ieu-b-30	rs12716647	C	G	0.637508	white blood cell count || id:ieu-b-30	TRUE	reported	igd	1.43816878720267	7.08247723006524e-05	39.8232696275502
243	8	27226790	-0.013467	0.001888	1.02e-12	560510	ieu-b-30	rs755951	C	A	0.402765	white blood cell count || id:ieu-b-30	TRUE	reported	igd	1.41349303409674	8.72506539010611e-05	48.9089568552432
244	8	38835269	0.011055	0.001872	3.58996e-09	557353	ieu-b-30	rs6474514	C	T	0.41173	white blood cell count || id:ieu-b-30	TRUE	reported	igd	1.39756178237386	5.9202044224245e-05	32.9982721155923
245	8	68795618	-0.019264	0.001849	2.22024e-25	562240	ieu-b-30	rs4276676	C	T	0.469209	white blood cell count || id:ieu-b-30	TRUE	reported	igd	1.38642946962332	0.000184847175591655	103.947320678939
246	8	78946874	-0.014361	0.001947	1.71002e-13	562239	ieu-b-30	rs1947897	C	G	0.336356	white blood cell count || id:ieu-b-30	TRUE	reported	igd	1.45991118269263	9.20733005336614e-05	51.771783071086
247	8	79598362	-0.013208	0.001997	3.91021e-11	560219	ieu-b-30	rs10102877	A	G	0.684662	white blood cell count || id:ieu-b-30	TRUE	reported	igd	1.49471014379745	7.53280368693313e-05	42.203225916984
248	8	100824550	0.02711	0.004466	1.31999e-09	560513	ieu-b-30	rs921313	A	G	0.044853	white blood cell count || id:ieu-b-30	TRUE	reported	igd	3.34357880496752	6.29724721470061e-05	35.2989862000158
249	8	142337734	-0.026558	0.002018	1.57e-39	503530	ieu-b-30	rs6985508	A	G	0.357998	white blood cell count || id:ieu-b-30	TRUE	reported	igd	1.43196972863256	0.00032421843880708	163.306008874896
250	8	56796697	-0.017192	0.001948	1.15001e-18	508409	ieu-b-30	rs1511724	G	C	0.422068	white blood cell count || id:ieu-b-30	TRUE	reported	igd	1.38897864128143	0.000144192266705619	73.3189297616783
251	8	106296090	0.014259	0.002045	3.25012e-12	560513	ieu-b-30	rs17209630	A	G	0.281259	white blood cell count || id:ieu-b-30	TRUE	reported	igd	1.53103866013403	8.22028701809971e-05	46.0794008270251
252	8	129012574	0.019951	0.001855	6.13056e-27	560510	ieu-b-30	rs10087240	T	C	0.457631	white blood cell count || id:ieu-b-30	TRUE	reported	igd	1.38878685288636	0.000197592123069046	110.77385375813
253	8	22966769	-0.032751	0.00242	1.08993e-41	560512	ieu-b-30	rs12550612	A	G	0.821328	white blood cell count || id:ieu-b-30	TRUE	reported	igd	1.81178985448092	0.000314812706574819	176.511238142873
254	8	55449281	-0.02207	0.00237	1.32008e-20	508414	ieu-b-30	rs28571765	C	T	0.206778	white blood cell count || id:ieu-b-30	TRUE	reported	igd	1.68988478796633	0.000159784167131194	81.2491703105128
255	8	61650831	0.046831	0.002355	5.70953e-88	562243	ieu-b-30	rs7846314	T	A	0.187345	white blood cell count || id:ieu-b-30	TRUE	reported	igd	1.76584646390194	0.000667798097302994	375.714371368061
256	8	103919090	-0.01971	0.002186	2.03002e-19	560151	ieu-b-30	rs11993347	C	T	0.230466	white blood cell count || id:ieu-b-30	TRUE	reported	igd	1.63607314261802	0.000137796415774542	77.1971619919241
257	8	126337758	0.014332	0.001849	9.49948e-15	560799	ieu-b-30	rs4870937	T	A	0.543796	white blood cell count || id:ieu-b-30	TRUE	reported	igd	1.38465164644361	0.000101915136909368	57.1595284545308
258	8	130605871	-0.036254	0.00186	1.53993e-84	562237	ieu-b-30	rs55964818	C	T	0.567337	white blood cell count || id:ieu-b-30	TRUE	reported	igd	1.39467384187128	0.000645256995510115	363.020308264049
259	8	130694185	-0.075356	0.008651	3.19007e-18	562239	ieu-b-30	rs145209947	A	C	0.01404	white blood cell count || id:ieu-b-30	TRUE	reported	igd	6.4867445513477	0.000157214310195194	88.405600746754
260	8	142241681	0.024146	0.003326	4.05976e-13	508418	ieu-b-30	rs7005996	T	C	0.906282	white blood cell count || id:ieu-b-30	TRUE	reported	igd	2.37155228476372	9.90391158362114e-05	50.3580585345758
261	8	10647823	0.021379	0.001867	2.44006e-30	559428	ieu-b-30	rs11250076	G	A	0.574673	white blood cell count || id:ieu-b-30	TRUE	reported	igd	1.3964211491853	0.000223433617039444	125.022508877278
262	8	30316162	0.013094	0.001841	1.17004e-12	559076	ieu-b-30	rs13248936	G	A	0.498342	white blood cell count || id:ieu-b-30	TRUE	reported	igd	1.37654119602575	8.57254753646523e-05	47.9309933212048
263	8	61419728	0.021365	0.001904	3.53997e-29	559083	ieu-b-30	rs2875974	A	G	0.373406	white blood cell count || id:ieu-b-30	TRUE	reported	igd	1.42365608098585	0.000213601015932035	119.445783328966
264	8	87169049	0.011839	0.002018	4.56005e-09	560832	ieu-b-30	rs10808536	A	G	0.295428	white blood cell count || id:ieu-b-30	TRUE	reported	igd	1.51125431796505	5.83494909169015e-05	32.726054539548
265	8	106583124	-0.021974	0.002057	1.33999e-26	560514	ieu-b-30	rs4734879	G	A	0.276159	white blood cell count || id:ieu-b-30	TRUE	reported	igd	1.54002412383248	0.000193041470129338	108.222952022896
266	8	41828063	0.011449	0.002032	1.81001e-08	562239	ieu-b-30	rs12216862	T	C	0.290091	white blood cell count || id:ieu-b-30	TRUE	reported	igd	1.52364639097659	5.39885972455601e-05	30.3560258288044
267	8	79012343	-0.036092	0.002609	1.77011e-43	562239	ieu-b-30	rs62510269	G	A	0.14573	white blood cell count || id:ieu-b-30	TRUE	reported	igd	1.95629598132772	0.000324336639915302	182.413222707789
268	8	105784723	-0.011891	0.002003	2.98999e-09	560509	ieu-b-30	rs3847147	A	G	0.306976	white blood cell count || id:ieu-b-30	TRUE	reported	igd	1.49958899455184	6.01616102114908e-05	33.7230324867477
269	9	282738	0.026196	0.002363	1.57e-28	562235	ieu-b-30	rs13291664	G	A	0.186933	white blood cell count || id:ieu-b-30	TRUE	reported	igd	1.77183248748718	0.0002085990228366	117.305724265945
270	9	4654774	-0.011492	0.001857	6.27004e-10	562241	ieu-b-30	rs6476883	A	G	0.437247	white blood cell count || id:ieu-b-30	TRUE	reported	igd	1.39242932108204	6.49928957896186e-05	36.5439158307727
271	9	4984530	-0.014956	0.00193	9.58076e-15	560218	ieu-b-30	rs1887428	C	G	0.625091	white blood cell count || id:ieu-b-30	TRUE	reported	igd	1.44456084267849	0.000104840726267292	58.7396106099941
272	9	79326680	-0.016605	0.002181	2.80996e-14	547355	ieu-b-30	rs626416	C	G	0.762943	white blood cell count || id:ieu-b-30	TRUE	reported	igd	1.61357891568866	9.97361574972454e-05	54.5963302427816
273	9	114655098	0.014823	0.001994	1.10994e-13	559081	ieu-b-30	rs7855091	A	G	0.307022	white blood cell count || id:ieu-b-30	TRUE	reported	igd	1.49094808189823	9.34955964665195e-05	52.2763121818938
274	9	2621482	0.015628	0.002288	8.70964e-12	560215	ieu-b-30	rs7852409	G	C	0.764716	white blood cell count || id:ieu-b-30	TRUE	reported	igd	1.71251106652191	8.78879576882224e-05	49.2403040701528
275	9	22142756	-0.034202	0.002489	6.16027e-43	562241	ieu-b-30	rs12376511	C	T	0.164417	white blood cell count || id:ieu-b-30	TRUE	reported	igd	1.86632018318428	0.000321417350118843	180.771472601169
276	9	38196117	-0.013076	0.001843	1.35988e-12	562238	ieu-b-30	rs10973700	C	G	0.486357	white blood cell count || id:ieu-b-30	TRUE	reported	igd	1.38192805183989	8.54272378285611e-05	48.0343719314938
277	9	91383601	0.010359	0.001856	2.45002e-08	560512	ieu-b-30	rs4877107	C	T	0.457254	white blood cell count || id:ieu-b-30	TRUE	reported	igd	1.38953800409776	5.32622865221756e-05	29.8556343978982
278	9	112738298	0.021786	0.002517	5.1606e-18	559084	ieu-b-30	rs12683699	G	A	0.160286	white blood cell count || id:ieu-b-30	TRUE	reported	igd	1.8820092229519	0.000127765023524615	71.4402524477232
279	9	21990457	0.028141	0.002055	1.24997e-42	560512	ieu-b-30	rs7036656	T	C	0.7215	white blood cell count || id:ieu-b-30	TRUE	reported	igd	1.53852402932161	0.000318251590634815	178.439987876695
280	9	34999007	0.011216	0.002038	3.83999e-08	562235	ieu-b-30	rs10814191	T	C	0.713413	white blood cell count || id:ieu-b-30	TRUE	reported	igd	1.52813991091785	5.14403011092914e-05	28.9229226174287
281	9	35687556	0.019834	0.002029	1.53003e-22	562234	ieu-b-30	rs3793537	C	G	0.290389	white blood cell count || id:ieu-b-30	TRUE	reported	igd	1.52139014811915	0.000162125419823002	91.1668795065399
282	9	91545621	0.017932	0.002003	3.62994e-19	562232	ieu-b-30	rs72747074	A	G	0.31238	white blood cell count || id:ieu-b-30	TRUE	reported	igd	1.5018920880303	0.000138139912518009	77.6771333274028
283	9	102268861	0.012766	0.001902	1.99986e-11	562241	ieu-b-30	rs7864482	G	A	0.377314	white blood cell count || id:ieu-b-30	TRUE	reported	igd	1.42617155018742	7.65793537545756e-05	43.0591967210769
284	9	113912553	-0.026981	0.00184	1.18987e-48	562242	ieu-b-30	rs10980797	G	A	0.487935	white blood cell count || id:ieu-b-30	TRUE	reported	igd	1.37968348370197	0.000363775246452642	204.603424226607
285	9	136141870	-0.04119	0.002367	8.55067e-68	562234	ieu-b-30	rs2519093	T	C	0.185612	white blood cell count || id:ieu-b-30	TRUE	reported	igd	1.77483020236472	0.000512921608647271	288.528934598248
286	9	86595801	-0.025352	0.002125	8.84097e-33	562238	ieu-b-30	rs796003	T	G	0.258407	white blood cell count || id:ieu-b-30	TRUE	reported	igd	1.59337879010297	0.000246333991431946	138.531963138153
287	9	115978022	-0.015236	0.00208	2.49e-13	562148	ieu-b-30	rs12343532	A	T	0.272342	white blood cell count || id:ieu-b-30	TRUE	reported	igd	1.55951181694785	9.20055137073581e-05	51.7252905204625
288	9	136946799	0.01427	0.001892	4.86968e-14	562240	ieu-b-30	rs2506699	G	A	0.483895	white blood cell count || id:ieu-b-30	TRUE	reported	igd	1.41867201542851	0.000101710817052007	57.1915033522205
289	9	139330158	0.031056	0.002174	2.87012e-46	517656	ieu-b-30	rs4413892	A	G	0.276136	white blood cell count || id:ieu-b-30	TRUE	reported	igd	1.56415636336525	0.000385568050556436	199.667829178397
290	9	4746539	0.016995	0.001853	4.85959e-20	561301	ieu-b-30	rs447124	T	C	0.490566	white blood cell count || id:ieu-b-30	TRUE	reported	igd	1.3882680451948	0.000144363600549903	81.0428442618564
291	9	95380726	0.017567	0.002475	1.31009e-12	559080	ieu-b-30	rs2148537	A	G	0.166266	white blood cell count || id:ieu-b-30	TRUE	reported	igd	1.85059839646532	8.5557120491704e-05	47.8371966230563
292	9	95747389	0.01034	0.001861	2.84001e-08	560500	ieu-b-30	rs7850247	C	T	0.514717	white blood cell count || id:ieu-b-30	TRUE	reported	igd	1.39326645710718	5.3411486281361e-05	29.9386303044721
293	9	125809291	-0.04012	0.006861	5.13003e-09	562242	ieu-b-30	rs77215665	G	A	0.018274	white blood cell count || id:ieu-b-30	TRUE	reported	igd	5.14456977265174	5.77531608002954e-05	32.4730125474734
294	9	127191232	-0.016612	0.001953	1.93019e-17	561155	ieu-b-30	rs10986338	A	G	0.649839	white blood cell count || id:ieu-b-30	TRUE	reported	igd	1.46299776192413	0.000125587780809108	70.4828117442853
295	9	139929080	-0.020075	0.002239	3.25012e-19	508416	ieu-b-30	rs41317014	T	C	0.247562	white blood cell count || id:ieu-b-30	TRUE	reported	igd	1.5964807942271	0.000150139790856118	76.3446339957033
296	10	28800023	0.030146	0.00219	4.75007e-43	562240	ieu-b-30	rs2993986	T	C	0.774092	white blood cell count || id:ieu-b-30	TRUE	reported	igd	1.64212035612497	0.000317843676218463	178.760610759403
297	10	30492267	0.01735	0.001951	6.25029e-19	562241	ieu-b-30	rs2091084	C	T	0.653201	white blood cell count || id:ieu-b-30	TRUE	reported	igd	1.46291308854662	0.00013638092489201	76.6891337653509
298	10	115720674	-0.016866	0.001919	1.63005e-18	561157	ieu-b-30	rs180941	A	G	0.625014	white blood cell count || id:ieu-b-30	TRUE	reported	igd	1.43753082856577	0.000133339550529799	74.8341338273181
299	10	6111622	-0.013749	0.002349	4.94994e-09	562241	ieu-b-30	rs41295055	T	C	0.186956	white blood cell count || id:ieu-b-30	TRUE	reported	igd	1.76134435930087	5.74679461819834e-05	32.3125775308787
300	10	126348565	0.025211	0.002007	3.67959e-36	562241	ieu-b-30	rs3781454	A	G	0.676766	white blood cell count || id:ieu-b-30	TRUE	reported	igd	1.50490341809998	0.000278077409613438	156.389453077652
301	10	25218243	-0.049726	0.001914	1.09901e-148	562240	ieu-b-30	rs10828725	T	G	0.364782	white blood cell count || id:ieu-b-30	TRUE	reported	igd	1.43516820165443	0.00114591721314703	645.017338556391
302	10	44880260	-0.025833	0.002003	5.0501e-38	562239	ieu-b-30	rs72790862	C	T	0.306947	white blood cell count || id:ieu-b-30	TRUE	reported	igd	1.50190143756207	0.000283928850665578	159.680643153146
303	10	64418739	-0.012414	0.002033	1.05e-09	561158	ieu-b-30	rs6479830	C	T	0.715242	white blood cell count || id:ieu-b-30	TRUE	reported	igd	1.52293005652328	6.27743783582534e-05	35.2284305048295
304	10	104487443	0.016558	0.001904	3.59998e-18	561300	ieu-b-30	rs7917772	A	G	0.630809	white blood cell count || id:ieu-b-30	TRUE	reported	igd	1.42647598675898	0.000127701129495451	71.6875431637706
305	10	113902454	-0.01417	0.002131	3.01995e-11	561151	ieu-b-30	rs72836628	T	C	0.249186	white blood cell count || id:ieu-b-30	TRUE	reported	igd	1.59633237025095	7.5132129251556e-05	42.1634870299386
306	10	120884160	0.011894	0.001855	1.47001e-10	562239	ieu-b-30	rs11198788	C	T	0.430983	white blood cell count || id:ieu-b-30	TRUE	reported	igd	1.39092719254999	6.93859031327686e-05	39.0140290432985
307	10	4129296	0.016749	0.00249	1.80011e-11	559084	ieu-b-30	rs11252331	G	T	0.836619	white blood cell count || id:ieu-b-30	TRUE	reported	igd	1.86182080458888	7.6689699155687e-05	42.8791187700783
308	10	13536512	0.015277	0.001862	2.44006e-16	559078	ieu-b-30	rs10906393	T	A	0.575521	white blood cell count || id:ieu-b-30	TRUE	reported	igd	1.39224567711019	0.000114031158751553	63.7593546632768
309	10	18265893	0.012956	0.001834	1.69981e-12	562235	ieu-b-30	rs692594	C	G	0.488761	white blood cell count || id:ieu-b-30	TRUE	reported	igd	1.37517595516356	8.38865620090067e-05	47.1677501584084
310	10	26758576	-0.015482	0.001905	4.54988e-16	561155	ieu-b-30	rs703005	T	C	0.598155	white blood cell count || id:ieu-b-30	TRUE	reported	igd	1.42704082768329	0.000115227576617786	64.6677518101266
311	10	73520632	0.038842	0.00322	1.79019e-33	503532	ieu-b-30	rs3747869	C	A	0.900449	white blood cell count || id:ieu-b-30	TRUE	reported	igd	2.28491163697855	0.000270481714436216	136.232506071872
312	10	99084426	0.043116	0.001874	4.56037e-117	562236	ieu-b-30	rs61863767	T	C	0.596247	white blood cell count || id:ieu-b-30	TRUE	reported	igd	1.40517013729157	0.00089505328608491	503.680209875648
313	10	115854445	0.018141	0.002233	4.78961e-16	562240	ieu-b-30	rs12784071	T	C	0.222099	white blood cell count || id:ieu-b-30	TRUE	reported	igd	1.67436290193016	0.000113716471422002	63.9429928308805
314	10	50264204	-0.023627	0.002187	3.58014e-27	559081	ieu-b-30	rs17011726	G	C	0.232584	white blood cell count || id:ieu-b-30	TRUE	reported	igd	1.63525750005588	0.000199277305896568	111.433963163312
315	10	65277026	-0.029017	0.00184	5.75043e-56	562237	ieu-b-30	rs7082470	A	G	0.474125	white blood cell count || id:ieu-b-30	TRUE	reported	igd	1.37967734894793	0.000419865698546957	236.162347491549
316	10	69566751	-0.021583	0.003031	1.10994e-12	562227	ieu-b-30	rs1885474	G	T	0.102894	white blood cell count || id:ieu-b-30	TRUE	reported	igd	2.27269829105119	8.5997817412915e-05	48.3542812576269
317	10	79594931	0.012677	0.00195	8.27942e-11	561296	ieu-b-30	rs11002309	T	C	0.340114	white blood cell count || id:ieu-b-30	TRUE	reported	igd	1.46093396154652	7.21367214118849e-05	40.4928299281543
318	10	88328341	-0.012456	0.002048	1.22999e-09	560787	ieu-b-30	rs10749539	G	C	0.292801	white blood cell count || id:ieu-b-30	TRUE	reported	igd	1.53365940066496	6.42541804055298e-05	36.035095964272
319	10	89681458	-0.050292	0.004692	8.99912e-27	559446	ieu-b-30	rs59085061	G	A	0.040472	white blood cell count || id:ieu-b-30	TRUE	reported	igd	3.50943408619453	0.000196444614972702	109.921354636977
320	10	96210400	-0.01889	0.001838	9.60064e-25	562239	ieu-b-30	rs9633675	C	G	0.478894	white blood cell count || id:ieu-b-30	TRUE	reported	igd	1.3781801508932	0.000178098138836051	100.151200027092
321	11	305619	0.038666	0.001952	2.78997e-87	500261	ieu-b-30	rs6421984	C	T	0.514549	white blood cell count || id:ieu-b-30	TRUE	reported	igd	1.38063264098166	0.000746896849318168	373.921151472986
322	11	3004526	0.014895	0.002	9.94947e-14	562233	ieu-b-30	rs1468102	G	C	0.306335	white blood cell count || id:ieu-b-30	TRUE	reported	igd	1.49964395774464	9.42882146215519e-05	53.0167560501628
323	11	8907583	-0.010562	0.001872	1.73002e-08	545886	ieu-b-30	rs10769968	C	G	0.455606	white blood cell count || id:ieu-b-30	TRUE	reported	igd	1.38311032250649	5.53382074086197e-05	30.2099137755212
324	11	12133478	-0.018063	0.002016	3.43005e-19	562238	ieu-b-30	rs11022177	G	C	0.311138	white blood cell count || id:ieu-b-30	TRUE	reported	igd	1.5116478309871	0.000139860489365637	78.6456015112922
325	11	47951353	0.025191	0.001944	2.32006e-38	561154	ieu-b-30	rs1228024	A	C	0.661308	white blood cell count || id:ieu-b-30	TRUE	reported	igd	1.45625453920117	0.000284269016255495	159.563485964989
326	11	61571348	-0.024925	0.001991	6.3797e-36	558136	ieu-b-30	rs174548	G	C	0.313935	white blood cell count || id:ieu-b-30	TRUE	reported	igd	1.48744623869772	0.000267611844123365	149.403251087492
327	11	65702523	0.018942	0.001852	1.59001e-24	559081	ieu-b-30	rs617791	C	G	0.483273	white blood cell count || id:ieu-b-30	TRUE	reported	igd	1.38477224055944	0.000179198903237086	100.204300123568
328	11	69466115	-0.013376	0.001888	1.42988e-12	561295	ieu-b-30	rs7177	A	C	0.529439	white blood cell count || id:ieu-b-30	TRUE	reported	igd	1.41448249352192	8.91485688228413e-05	50.0429288957698
329	11	118225200	0.096379	0.010089	1.3499e-21	558150	ieu-b-30	rs148713124	T	G	0.008951	white blood cell count || id:ieu-b-30	TRUE	reported	igd	7.53743511455654	0.000164801633546121	91.9988637235264
330	11	10673739	0.011456	0.001986	8.23e-09	560509	ieu-b-30	rs4909945	C	T	0.688902	white blood cell count || id:ieu-b-30	TRUE	reported	igd	1.48686157922115	5.62536452758097e-05	31.5323357614389
331	11	113982321	0.028768	0.001987	1.85994e-47	562241	ieu-b-30	rs73000965	A	T	0.314788	white blood cell count || id:ieu-b-30	TRUE	reported	igd	1.48990687183092	0.000357019933009458	200.802220510619
332	11	116764021	0.018163	0.002846	1.81001e-10	560510	ieu-b-30	rs672058	T	C	0.880458	white blood cell count || id:ieu-b-30	TRUE	reported	igd	2.13072096135557	6.94439351696362e-05	38.9265844292679
333	11	128486003	0.016288	0.002877	1.54e-08	562235	ieu-b-30	rs11221394	C	T	0.117605	white blood cell count || id:ieu-b-30	TRUE	reported	igd	2.15724167012298	5.50622991743119e-05	30.9595463554746
334	11	10475967	0.013829	0.001881	2.01002e-13	559426	ieu-b-30	rs4909932	G	A	0.59811	white blood cell count || id:ieu-b-30	TRUE	reported	igd	1.40688992305226	9.1939007792522e-05	51.437616618759
335	11	18076439	0.015654	0.00207	4.12952e-14	562235	ieu-b-30	rs12792460	G	C	0.271243	white blood cell count || id:ieu-b-30	TRUE	reported	igd	1.55213425691852	9.68772791918519e-05	54.4728804963247
336	11	30798288	-0.011755	0.00197	2.47999e-09	507413	ieu-b-30	rs1232050	C	G	0.429833	white blood cell count || id:ieu-b-30	TRUE	reported	igd	1.40328867725069	6.77293792496256e-05	34.3689598427474
337	11	44612714	-0.01148	0.001897	1.47999e-09	562238	ieu-b-30	rs934177	G	C	0.436307	white blood cell count || id:ieu-b-30	TRUE	reported	igd	1.42241861874133	6.482590587209e-05	36.4498209065595
338	11	128328913	-0.026397	0.002004	1.3499e-39	559259	ieu-b-30	rs8705	A	G	0.316569	white blood cell count || id:ieu-b-30	TRUE	reported	igd	1.4986637688768	0.000301510332122044	168.672620349359
339	11	59834318	-0.012287	0.002033	1.54999e-09	562243	ieu-b-30	rs579721	A	G	0.283654	white blood cell count || id:ieu-b-30	TRUE	reported	igd	1.52440163953828	6.13526695947443e-05	34.4971027949684
340	11	76020088	-0.032444	0.005656	9.91996e-09	562232	ieu-b-30	rs113519804	A	C	0.028736	white blood cell count || id:ieu-b-30	TRUE	reported	igd	4.24098934093827	5.87573753562666e-05	33.037100319858
341	11	100550248	0.01608	0.002128	4.27957e-14	559070	ieu-b-30	rs6590806	A	G	0.250457	white blood cell count || id:ieu-b-30	TRUE	reported	igd	1.59112653264283	9.70804568421319e-05	54.2798463580987
342	11	108341864	0.017862	0.001873	1.54989e-21	562226	ieu-b-30	rs7934719	T	C	0.414299	white blood cell count || id:ieu-b-30	TRUE	reported	igd	1.40440782365878	0.000154838878224369	87.0676149226419
343	12	2506038	-0.01718	0.00307	2.24001e-08	561302	ieu-b-30	rs59241311	A	G	0.099621	white blood cell count || id:ieu-b-30	TRUE	reported	igd	2.30004678643718	5.29483667926682e-05	29.7214919851839
344	12	12765603	-0.011924	0.001855	1.33999e-10	560514	ieu-b-30	rs873218	A	G	0.553941	white blood cell count || id:ieu-b-30	TRUE	reported	igd	1.38879180831757	7.02634948570518e-05	39.3862994483646
345	12	88843474	-0.024735	0.002017	1.59001e-34	561301	ieu-b-30	rs11104881	C	T	0.702031	white blood cell count || id:ieu-b-30	TRUE	reported	igd	1.51113688459683	0.000255965361529286	143.709886214007
346	12	109788891	0.028802	0.004241	1.15001e-11	562243	ieu-b-30	rs73190675	A	G	0.050278	white blood cell count || id:ieu-b-30	TRUE	reported	igd	3.18002329231768	7.92227255813928e-05	44.5457934927816
347	12	124421453	-0.018749	0.001965	1.53003e-21	560508	ieu-b-30	rs9863	C	T	0.329292	white blood cell count || id:ieu-b-30	TRUE	reported	igd	1.47113816560512	0.000155274764832062	87.0459533769001
348	12	9899624	0.025362	0.001952	1.42988e-38	558141	ieu-b-30	rs10844682	C	T	0.341835	white blood cell count || id:ieu-b-30	TRUE	reported	igd	1.45831645566523	0.000289433171277969	161.590710495702
349	12	48202046	-0.015546	0.001973	3.44033e-15	561300	ieu-b-30	rs739842	C	T	0.639495	white blood cell count || id:ieu-b-30	TRUE	reported	igd	1.47817075728753	0.000111433499156082	62.554370861743
350	12	50578705	0.018563	0.001889	9.44931e-23	561149	ieu-b-30	rs11169302	G	T	0.392444	white blood cell count || id:ieu-b-30	TRUE	reported	igd	1.41504761786627	0.000164319964636697	92.2228092447424
351	12	123994669	0.014403	0.002256	1.76999e-10	562238	ieu-b-30	rs9330650	G	A	0.21919	white blood cell count || id:ieu-b-30	TRUE	reported	igd	1.69160590610461	7.10071399753773e-05	39.9256053542442
352	12	3392351	0.01204	0.001921	3.74999e-10	560507	ieu-b-30	rs632887	G	A	0.411004	white blood cell count || id:ieu-b-30	TRUE	reported	igd	1.43819536648781	7.01845247534796e-05	39.3415382141117
353	12	4322852	-0.0225	0.002347	9.66941e-22	561158	ieu-b-30	rs67684915	G	C	0.19513	white blood cell count || id:ieu-b-30	TRUE	reported	igd	1.75814896343342	0.00015901746163875	89.2477946611183
354	12	6499533	0.03864	0.00279	1.42988e-43	543851	ieu-b-30	rs2286599	A	G	0.141477	white blood cell count || id:ieu-b-30	TRUE	reported	igd	2.05752049056625	0.000362695366751246	197.323080679414
355	12	26339986	0.013133	0.001841	1.02991e-12	562239	ieu-b-30	rs11048425	G	C	0.491188	white blood cell count || id:ieu-b-30	TRUE	reported	igd	1.38042962883263	8.62110585618837e-05	48.4752260332081
356	12	49056663	-0.012955	0.001964	4.35011e-11	560151	ieu-b-30	rs1895994	A	G	0.32446	white blood cell count || id:ieu-b-30	TRUE	reported	igd	1.46992115832653	7.3572762583663e-05	41.2147416708802
357	12	69732105	0.015191	0.001847	2.03002e-16	562240	ieu-b-30	rs4761234	C	T	0.4824	white blood cell count || id:ieu-b-30	TRUE	reported	igd	1.38492981633005	0.000115240276049691	64.7999298874343
358	12	111884608	-0.067191	0.001836	1e-200	559426	ieu-b-30	rs3184504	C	T	0.517084	white blood cell count || id:ieu-b-30	TRUE	reported	igd	1.37323226939072	0.00225467993280221	1264.172370804
359	12	122225225	0.018607	0.002436	2.28981e-14	562241	ieu-b-30	rs7308123	C	T	0.18119	white blood cell count || id:ieu-b-30	TRUE	reported	igd	1.82657933557127	0.000102730658967161	57.7651172155946
360	12	52294257	0.022341	0.002258	4.70977e-23	561301	ieu-b-30	rs706809	C	T	0.777872	white blood cell count || id:ieu-b-30	TRUE	reported	igd	1.69169414249858	0.000172483143335535	96.8313176411326
361	12	68587155	0.013512	0.002025	2.57988e-11	560512	ieu-b-30	rs759488	C	T	0.70489	white blood cell count || id:ieu-b-30	TRUE	reported	igd	1.51606382451399	7.59581789662945e-05	42.5785530817528
362	12	20432303	-0.013013	0.002333	2.5e-08	561301	ieu-b-30	rs76545872	A	G	0.194057	white blood cell count || id:ieu-b-30	TRUE	reported	igd	1.7478841605178	5.29686002000474e-05	29.7327972283356
363	12	26802549	-0.011156	0.001884	3.26002e-09	557353	ieu-b-30	rs1007938	G	A	0.40493	white blood cell count || id:ieu-b-30	TRUE	reported	igd	1.40652051174805	5.99784193769903e-05	33.4310371589518
364	12	64976049	0.014435	0.001914	4.78961e-14	559427	ieu-b-30	rs1245035	A	C	0.627427	white blood cell count || id:ieu-b-30	TRUE	reported	igd	1.43157348190444	9.74177634376351e-05	54.5032418950245
365	12	66358347	0.010899	0.001847	3.70997e-09	557347	ieu-b-30	rs1042725	T	C	0.494933	white blood cell count || id:ieu-b-30	TRUE	reported	igd	1.37889034078965	5.93880008472802e-05	33.101571168364
366	12	79908743	-0.013653	0.001991	7.29962e-12	562238	ieu-b-30	rs11114149	T	A	0.683244	white blood cell count || id:ieu-b-30	TRUE	reported	igd	1.49290219816236	8.06838944797695e-05	45.3670504870421
367	12	101873240	0.037876	0.003999	2.96006e-21	561300	ieu-b-30	rs17041439	C	A	0.056554	white blood cell count || id:ieu-b-30	TRUE	reported	igd	2.99604909193758	0.000153087096596846	85.9406375482987
368	12	120146925	-0.032266	0.003547	9.91973e-20	559081	ieu-b-30	rs11064881	A	G	0.073548	white blood cell count || id:ieu-b-30	TRUE	reported	igd	2.65215288189218	0.000141877669210813	79.3320808754402
369	13	28604007	0.158445	0.008517	3.44985e-77	562241	ieu-b-30	rs76428106	C	T	0.013471	white blood cell count || id:ieu-b-30	TRUE	reported	igd	6.38627922867839	0.000667262572978161	375.411539838666
370	13	114185566	0.023885	0.002116	1.67996e-29	524745	ieu-b-30	rs2260850	G	T	0.280997	white blood cell count || id:ieu-b-30	TRUE	reported	igd	1.53281526894796	0.000230522262105086	120.992834925815
371	13	28712689	0.054052	0.005559	2.5398e-22	557992	ieu-b-30	rs138028125	G	C	0.03427	white blood cell count || id:ieu-b-30	TRUE	reported	igd	4.15250974449814	0.000193385255717694	107.927910504488
372	13	109003805	-0.065191	0.007096	4.31023e-20	562214	ieu-b-30	rs150861794	T	C	0.020249	white blood cell count || id:ieu-b-30	TRUE	reported	igd	5.32064685731199	0.000168626015230493	94.8195583190513
373	13	114920867	0.015386	0.002055	7.31981e-14	560295	ieu-b-30	rs9590390	A	G	0.291471	white blood cell count || id:ieu-b-30	TRUE	reported	igd	1.5382261837503	9.77764878816026e-05	54.7888387848782
374	13	28789794	-0.022531	0.003425	4.9204e-11	555496	ieu-b-30	rs9508005	G	T	0.094159	white blood cell count || id:ieu-b-30	TRUE	reported	igd	2.55270743819185	8.65973778870785e-05	48.1084899010843
375	13	50841323	0.01598	0.001848	5.65979e-18	560512	ieu-b-30	rs806321	T	C	0.530051	white blood cell count || id:ieu-b-30	TRUE	reported	igd	1.38354861614907	0.000127218987145967	71.3165873091903
376	13	99649831	-0.011129	0.001864	2.45002e-09	562242	ieu-b-30	rs12429714	T	C	0.424441	white blood cell count || id:ieu-b-30	TRUE	reported	igd	1.39767935522852	6.05131079610101e-05	34.024948775397
377	13	73626897	0.013869	0.002466	1.89998e-08	562214	ieu-b-30	rs55978995	A	C	0.16913	white blood cell count || id:ieu-b-30	TRUE	reported	igd	1.84902975621919	5.40597482795477e-05	30.3946823286168
378	13	74701736	0.01961	0.002086	5.85059e-21	562241	ieu-b-30	rs3812849	C	A	0.266532	white blood cell count || id:ieu-b-30	TRUE	reported	igd	1.56413977586276	0.000150354251237152	84.5477359728611
379	13	50113450	0.020659	0.002021	1.72982e-24	561300	ieu-b-30	rs7326825	A	G	0.703613	white blood cell count || id:ieu-b-30	TRUE	reported	igd	1.51413233678566	0.000178008849282288	99.9338001852252
380	13	52341181	-0.01411	0.002116	2.67979e-11	557352	ieu-b-30	rs9526795	C	T	0.258932	white blood cell count || id:ieu-b-30	TRUE	reported	igd	1.57972119581653	7.64060607532571e-05	42.5881719552816
381	13	78638416	-0.01238	0.002091	3.29003e-09	562241	ieu-b-30	rs2439963	G	A	0.736551	white blood cell count || id:ieu-b-30	TRUE	reported	igd	1.56788891243002	5.94799593346762e-05	33.4439421006851
382	14	25461989	0.034424	0.00189	4.60999e-74	562237	ieu-b-30	rs2038700	C	T	0.394624	white blood cell count || id:ieu-b-30	TRUE	reported	igd	1.4171685812563	0.000566188906215084	318.511557396137
383	14	75981856	0.010451	0.001877	2.63998e-08	560513	ieu-b-30	rs175714	C	T	0.577258	white blood cell count || id:ieu-b-30	TRUE	reported	igd	1.40526140101299	5.3307835541912e-05	29.8812211106534
384	14	81668707	-0.016107	0.001853	3.72992e-18	562239	ieu-b-30	rs9806027	C	G	0.554314	white blood cell count || id:ieu-b-30	TRUE	reported	igd	1.38942754059037	0.000128187049852944	72.0807421658591
385	14	93516465	0.02298	0.003071	7.65068e-14	506687	ieu-b-30	rs2180369	C	T	0.110762	white blood cell count || id:ieu-b-30	TRUE	reported	igd	2.18599768324831	0.000104025268799656	52.713526860555
386	14	35871093	0.015003	0.001912	4.53002e-15	561302	ieu-b-30	rs696	T	C	0.36576	white blood cell count || id:ieu-b-30	TRUE	reported	igd	1.43247213539671	0.000104432590587665	58.6241353671838
387	14	77921120	-0.01437	0.001851	8.67961e-15	559077	ieu-b-30	rs11159261	C	T	0.534241	white blood cell count || id:ieu-b-30	TRUE	reported	igd	1.38401957228827	0.000102764237037713	57.4588205337125
388	14	55863829	0.012057	0.001962	8.18993e-10	557353	ieu-b-30	rs9323285	A	C	0.337997	white blood cell count || id:ieu-b-30	TRUE	reported	igd	1.4647522526803	6.50550957781633e-05	36.2608816421833
389	14	69179971	-0.040319	0.003453	1.85012e-31	562237	ieu-b-30	rs10138752	T	C	0.077277	white blood cell count || id:ieu-b-30	TRUE	reported	igd	2.58914450321588	0.00023183078179683	130.373604218132
390	14	93103309	-0.031169	0.002388	6.57961e-39	561451	ieu-b-30	rs10498635	T	C	0.18322	white blood cell count || id:ieu-b-30	TRUE	reported	igd	1.78932921267832	0.000290772752311763	163.301554655191
391	14	23756604	-0.01285	0.002	1.34999e-10	561156	ieu-b-30	rs7159281	G	A	0.671781	white blood cell count || id:ieu-b-30	TRUE	reported	igd	1.49820692829796	7.28161454184396e-05	40.8640468285153
392	14	35596323	0.020614	0.002397	8.43918e-18	562234	ieu-b-30	rs72664840	T	C	0.179041	white blood cell count || id:ieu-b-30	TRUE	reported	igd	1.79732488173563	0.000124919000944907	70.2422343289936
393	14	101170540	-0.015367	0.00197	6.4506e-15	557343	ieu-b-30	rs10146962	C	T	0.338281	white blood cell count || id:ieu-b-30	TRUE	reported	igd	1.47071154503526	0.000105720543885457	58.9286236158036
394	14	103835128	0.018686	0.002049	7.85055e-20	562217	ieu-b-30	rs12898000	C	G	0.700918	white blood cell count || id:ieu-b-30	TRUE	reported	igd	1.53636337336484	0.000146392953869757	82.3163650957235
395	15	77306285	-0.015451	0.002058	6.22014e-14	562230	ieu-b-30	rs62007171	C	T	0.291138	white blood cell count || id:ieu-b-30	TRUE	reported	igd	1.54312951553653	9.85380062239668e-05	55.4062857882222
396	15	78545507	0.011091	0.001979	2.15001e-08	562236	ieu-b-30	rs12905862	A	G	0.316261	white blood cell count || id:ieu-b-30	TRUE	reported	igd	1.48390165512274	5.31994813767003e-05	29.912148523136
397	15	91428589	-0.015777	0.001895	8.73977e-17	561157	ieu-b-30	rs7183988	G	T	0.526631	white blood cell count || id:ieu-b-30	TRUE	reported	igd	1.41955232940706	0.000124103800208362	69.6501118494886
398	15	40597229	0.01369	0.002122	1.13999e-10	508419	ieu-b-30	rs4924450	A	G	0.706498	white blood cell count || id:ieu-b-30	TRUE	reported	igd	1.51306040209768	7.77246712294479e-05	39.5196158216091
399	15	51010271	-0.029901	0.002312	3.19963e-38	562209	ieu-b-30	rs60695341	T	C	0.197348	white blood cell count || id:ieu-b-30	TRUE	reported	igd	1.73355141397537	0.00028324447241351	159.287142304767
400	15	62797964	0.014549	0.002067	2.02023e-12	561156	ieu-b-30	rs780142	G	T	0.274035	white blood cell count || id:ieu-b-30	TRUE	reported	igd	1.54839686039594	8.42205360688558e-05	47.2646713531412
401	15	101713668	0.031285	0.002853	6.14045e-28	547354	ieu-b-30	rs28576226	A	G	0.122129	white blood cell count || id:ieu-b-30	TRUE	reported	igd	2.11074573186493	0.000209870703328336	114.897262777521
402	15	64672002	0.050625	0.003905	2.11982e-38	560514	ieu-b-30	rs2062250	A	G	0.938363	white blood cell count || id:ieu-b-30	TRUE	reported	igd	2.92357520834508	0.000296464322027806	166.221088690815
403	15	66910224	-0.015295	0.002536	1.67001e-09	562234	ieu-b-30	rs2469147	G	A	0.157884	white blood cell count || id:ieu-b-30	TRUE	reported	igd	1.90155022948751	6.22069628214636e-05	34.976920929057
404	15	90933683	0.011729	0.002072	1.54e-08	562243	ieu-b-30	rs62019353	C	T	0.27272	white blood cell count || id:ieu-b-30	TRUE	reported	igd	1.55364495677487	5.45720918238538e-05	30.6843419878639
405	15	42248826	-0.04262	0.002923	4.16965e-48	561303	ieu-b-30	rs72726027	C	T	0.111895	white blood cell count || id:ieu-b-30	TRUE	reported	igd	2.18991620375918	0.000361020515641136	202.714360492838
406	15	80224817	0.013665	0.00186	2.1301e-13	562241	ieu-b-30	rs11854390	T	C	0.562198	white blood cell count || id:ieu-b-30	TRUE	reported	igd	1.3946788030224	9.19213312137233e-05	51.6865084329335
407	16	1363878	0.018579	0.002197	2.86022e-17	507332	ieu-b-30	rs9926183	T	C	0.26273	white blood cell count || id:ieu-b-30	TRUE	reported	igd	1.56486250628865	0.000133724472518882	67.8515100503957
408	16	30485393	0.037688	0.001864	8.13018e-91	561149	ieu-b-30	rs11574938	C	G	0.520754	white blood cell count || id:ieu-b-30	TRUE	reported	igd	1.3963201480692	0.000708969071057261	398.118120750809
409	16	67680806	0.027237	0.004058	1.99022e-11	553958	ieu-b-30	rs117556162	A	G	0.056886	white blood cell count || id:ieu-b-30	TRUE	reported	igd	3.02030263826525	7.96009271165931e-05	44.0989214968354
410	16	86016026	0.021463	0.002238	9.1791e-22	562209	ieu-b-30	rs9933582	G	T	0.229622	white blood cell count || id:ieu-b-30	TRUE	reported	igd	1.67806577183256	0.000162977711068767	91.6421456339712
411	16	50160737	-0.016697	0.002549	5.94019e-11	560747	ieu-b-30	rs75859969	C	A	0.156224	white blood cell count || id:ieu-b-30	TRUE	reported	igd	1.9087687441246	7.34990645573263e-05	41.2172623854269
412	16	1253907	0.011987	0.002025	3.34003e-09	501320	ieu-b-30	rs4984768	T	G	0.36339	white blood cell count || id:ieu-b-30	TRUE	reported	igd	1.43378008250917	6.64809833376157e-05	33.3303294379228
413	16	31305593	-0.014131	0.002078	1.08993e-11	561297	ieu-b-30	rs9925985	C	A	0.269481	white blood cell count || id:ieu-b-30	TRUE	reported	igd	1.55683255199395	7.86204372207364e-05	44.1327280441878
414	16	57058974	-0.017778	0.001893	6.36063e-21	561302	ieu-b-30	rs11644125	T	C	0.59737	white blood cell count || id:ieu-b-30	TRUE	reported	igd	1.41823731815166	0.000152035616309513	85.3505677607013
415	16	67187795	-0.051377	0.00721	1.07994e-12	558784	ieu-b-30	rs12918121	T	C	0.017725	white blood cell count || id:ieu-b-30	TRUE	reported	igd	5.38960882944208	9.19150892458977e-05	51.3652186376564
416	16	81605559	0.015619	0.001851	3.32966e-17	562241	ieu-b-30	rs7198940	T	C	0.52238	white blood cell count || id:ieu-b-30	TRUE	reported	igd	1.38793035720133	0.000121732205592775	68.4509262225003
417	16	81844974	-0.016624	0.002807	3.24997e-09	562238	ieu-b-30	rs9938104	T	C	0.12614	white blood cell count || id:ieu-b-30	TRUE	reported	igd	2.1047596535619	6.09250288048683e-05	34.2563315631212
418	16	2144894	-0.030161	0.003616	7.83069e-17	508420	ieu-b-30	rs12929950	A	G	0.077395	white blood cell count || id:ieu-b-30	TRUE	reported	igd	2.57833732073986	0.000129912271803731	66.0583191922274
419	16	3746241	-0.02072	0.002036	2.64972e-24	557349	ieu-b-30	rs6500550	T	C	0.304495	white blood cell count || id:ieu-b-30	TRUE	reported	igd	1.51999229613311	0.00018184020818839	101.366527023552
420	16	27480797	-0.033699	0.005207	9.9793e-11	560511	ieu-b-30	rs61739285	T	C	0.033259	white blood cell count || id:ieu-b-30	TRUE	reported	igd	3.89833940362291	7.30269811254576e-05	40.9352695428054
421	16	30826936	-0.01779	0.002073	9.93116e-18	562228	ieu-b-30	rs112282032	T	C	0.271206	white blood cell count || id:ieu-b-30	TRUE	reported	igd	1.55437405054639	0.000125108257046895	70.3479160316092
422	16	84582965	0.033815	0.002233	9.58959e-52	560506	ieu-b-30	rs247826	T	C	0.220606	white blood cell count || id:ieu-b-30	TRUE	reported	igd	1.67177896333038	0.00039320873543648	220.481764402857
423	16	89842784	-0.021831	0.003087	1.59993e-12	562163	ieu-b-30	rs17232826	T	C	0.10177	white blood cell count || id:ieu-b-30	TRUE	reported	igd	2.31455635009109	8.71333848790833e-05	48.9872592027206
424	17	28097860	-0.023612	0.001849	2.66011e-37	562240	ieu-b-30	rs2259855	C	T	0.52533	white blood cell count || id:ieu-b-30	TRUE	reported	igd	1.38642946962332	0.000278047844014767	156.372542771555
425	17	74674857	-0.011338	0.001867	1.29999e-09	561293	ieu-b-30	rs9900613	T	C	0.43077	white blood cell count || id:ieu-b-30	TRUE	reported	igd	1.39874688056024	6.30428926065271e-05	35.3876391731462
426	17	38253212	0.027194	0.002851	1.51985e-21	557350	ieu-b-30	rs2314339	T	C	0.124894	white blood cell count || id:ieu-b-30	TRUE	reported	igd	2.12843905887625	0.000161651008588526	90.1104327771403
427	17	56356502	0.107631	0.008291	1.69981e-38	561450	ieu-b-30	rs56378716	G	A	0.01278	white blood cell count || id:ieu-b-30	TRUE	reported	igd	6.21244358907588	0.000292313952495631	164.167072326548
428	17	57875292	0.035373	0.001844	5.62989e-82	562241	ieu-b-30	rs2665405	A	G	0.547743	white blood cell count || id:ieu-b-30	TRUE	reported	igd	1.38268156600716	0.000619920384863082	348.759620463177
429	17	61986539	0.01138	0.001929	3.79001e-09	560831	ieu-b-30	rs2282677	C	T	0.405364	white blood cell count || id:ieu-b-30	TRUE	reported	igd	1.44460207153077	6.2432524310978e-05	35.0161563238325
430	17	73796002	0.011726	0.001926	1.17999e-09	562240	ieu-b-30	rs4789229	T	C	0.644533	white blood cell count || id:ieu-b-30	TRUE	reported	igd	1.44416612141402	6.30048848798534e-05	35.4259724743965
431	17	76248229	-0.014404	0.001932	9.31966e-14	506688	ieu-b-30	rs1109278	G	A	0.483817	white blood cell count || id:ieu-b-30	TRUE	reported	igd	1.37523663029749	0.000103628936843403	52.5127733363081
432	17	77874672	-0.012308	0.002252	4.70002e-08	562240	ieu-b-30	rs1285254	C	T	0.775119	white blood cell count || id:ieu-b-30	TRUE	reported	igd	1.68860960821618	5.28112098990914e-05	29.6940372092772
433	17	1316427	0.014711	0.002078	1.50003e-12	560833	ieu-b-30	rs6502608	A	G	0.707085	white blood cell count || id:ieu-b-30	TRUE	reported	igd	1.5561889358211	8.96453202665587e-05	50.2803820113629
434	17	2001825	-0.03151	0.002297	8.58025e-43	559082	ieu-b-30	rs7225843	C	T	0.203083	white blood cell count || id:ieu-b-30	TRUE	reported	igd	1.71750792724168	0.000321376016787678	179.732665233695
435	17	4616387	0.017479	0.00213	2.38013e-16	561159	ieu-b-30	rs35592645	A	C	0.248719	white blood cell count || id:ieu-b-30	TRUE	reported	igd	1.59559464373004	0.000114175922417232	64.0779342531365
436	17	36598626	0.017816	0.001955	8.4004e-20	562235	ieu-b-30	rs7502100	C	T	0.366802	white blood cell count || id:ieu-b-30	TRUE	reported	igd	1.4659045759786	0.000147442142542368	82.9090624178225
437	17	40771994	0.013797	0.001848	8.70964e-14	562232	ieu-b-30	rs1024091	T	C	0.557743	white blood cell count || id:ieu-b-30	TRUE	reported	igd	1.385669784663	9.39092059102708e-05	52.8035315766512
438	17	16168784	-0.025157	0.001845	2.74031e-42	561298	ieu-b-30	rs12936529	T	C	0.478786	white blood cell count || id:ieu-b-30	TRUE	reported	igd	1.3822707493288	0.000315867694538637	177.351293017808
439	17	27610862	0.021856	0.002434	2.89001e-19	559082	ieu-b-30	rs16964983	C	T	0.172918	white blood cell count || id:ieu-b-30	TRUE	reported	igd	1.81994527422997	0.000136634424750563	76.4000130613805
440	17	46040795	-0.011309	0.001852	1.05e-09	562230	ieu-b-30	rs2428608	T	C	0.56284	white blood cell count || id:ieu-b-30	TRUE	reported	igd	1.3886665999872	6.29366721648297e-05	35.3869864570534
441	17	62372190	-0.017887	0.003105	8.55993e-09	562235	ieu-b-30	rs35111447	T	C	0.098264	white blood cell count || id:ieu-b-30	TRUE	reported	igd	2.32820138537778	5.66994513970845e-05	31.8801102420982
442	17	2726325	0.017652	0.002518	2.48028e-12	562238	ieu-b-30	rs62089697	A	G	0.172097	white blood cell count || id:ieu-b-30	TRUE	reported	igd	1.88806013810789	8.87913357197564e-05	49.9261184364763
443	17	5115877	-0.017539	0.001845	2.11009e-21	562232	ieu-b-30	rs4790752	T	C	0.450783	white blood cell count || id:ieu-b-30	TRUE	reported	igd	1.38342032072686	0.000152317973449578	85.650780365846
444	17	16472850	-0.054274	0.008237	4.58036e-11	507056	ieu-b-30	rs146207734	T	A	0.017496	white blood cell count || id:ieu-b-30	TRUE	reported	igd	5.86539181815367	0.000101271385931862	51.3552621408662
445	17	17674967	-0.018378	0.002003	4.70977e-20	508419	ieu-b-30	rs55767800	C	T	0.632257	white blood cell count || id:ieu-b-30	TRUE	reported	igd	1.42820922968975	0.000157059623134196	79.8643258759427
446	17	35966490	0.011343	0.001935	4.67003e-09	561301	ieu-b-30	rs17660636	G	A	0.357796	white blood cell count || id:ieu-b-30	TRUE	reported	igd	1.44970246489581	5.91281576398582e-05	33.1905382504726
447	17	38089344	0.07212	0.001861	1e-200	561295	ieu-b-30	rs4794820	G	A	0.552137	white blood cell count || id:ieu-b-30	TRUE	reported	igd	1.39425419515058	0.00257237018855339	1447.57708438119
448	17	41328095	0.016302	0.001945	5.57956e-17	560511	ieu-b-30	rs4239149	G	A	0.656343	white blood cell count || id:ieu-b-30	TRUE	reported	igd	1.45616864606233	0.000119885822061421	67.2051391811828
449	17	72695211	0.028894	0.002311	7.67008e-36	561156	ieu-b-30	rs2084312	T	C	0.800412	white blood cell count || id:ieu-b-30	TRUE	reported	igd	1.73117810564829	0.000266743195710071	149.723949090144
450	17	81084522	0.019024	0.002193	4.45964e-18	469305	ieu-b-30	rs9747839	G	C	0.476185	white blood cell count || id:ieu-b-30	TRUE	reported	igd	1.50233305293633	0.000180545767506882	84.7459708546333
451	18	20750400	-0.011551	0.001904	1.36e-09	560213	ieu-b-30	rs11874453	A	G	0.532635	white blood cell count || id:ieu-b-30	TRUE	reported	igd	1.42509407794994	6.64285924352268e-05	37.2165004364702
452	18	78003207	0.011131	0.001914	6.15007e-09	562238	ieu-b-30	rs67491878	C	A	0.60436	white blood cell count || id:ieu-b-30	TRUE	reported	igd	1.43516564906216	5.92508065962341e-05	33.3149104327551
453	18	21622003	0.019812	0.003341	3.09999e-09	562243	ieu-b-30	rs78285907	T	A	0.089011	white blood cell count || id:ieu-b-30	TRUE	reported	igd	2.50517750993477	6.36566013048442e-05	35.7926296113897
454	18	42078782	0.02445	0.002749	6.22014e-19	562234	ieu-b-30	rs75354229	T	C	0.128659	white blood cell count || id:ieu-b-30	TRUE	reported	igd	2.06126245302096	0.000134034328800545	75.3684907152537
455	18	43856297	-0.016391	0.001858	1.20005e-18	562240	ieu-b-30	rs718515	A	G	0.551929	white blood cell count || id:ieu-b-30	TRUE	reported	igd	1.39317790944301	0.000132883465757835	74.7220633475
456	18	3457606	-0.020008	0.003471	8.41008e-09	560512	ieu-b-30	rs4468717	T	C	0.077837	white blood cell count || id:ieu-b-30	TRUE	reported	igd	2.59864569624102	5.74686685093512e-05	32.2136146597188
457	18	21074922	-0.019587	0.00196	1.77992e-23	562233	ieu-b-30	rs303753	A	G	0.34473	white blood cell count || id:ieu-b-30	TRUE	reported	igd	1.46965107858974	0.000173326595618046	97.4664787138722
458	18	48144754	0.019947	0.001905	1.26009e-25	562237	ieu-b-30	rs8084255	T	C	0.375635	white blood cell count || id:ieu-b-30	TRUE	reported	igd	1.42841595094881	0.000186633573638016	104.951514750627
459	18	67537270	0.013776	0.001875	2.09991e-13	562197	ieu-b-30	rs12956324	A	C	0.402959	white blood cell count || id:ieu-b-30	TRUE	reported	igd	1.40587119898126	9.1314822654774e-05	51.3414249555153
460	18	19684119	0.017758	0.003188	2.59998e-08	561300	ieu-b-30	rs7235882	T	C	0.093753	white blood cell count || id:ieu-b-30	TRUE	reported	igd	2.38844823833383	5.35858167385108e-05	30.0792235834552
461	18	51763388	0.011676	0.001867	4.14e-10	562120	ieu-b-30	rs9304460	A	G	0.443947	white blood cell count || id:ieu-b-30	TRUE	reported	igd	1.39977694675973	6.73078133990288e-05	37.8374802102927
462	18	57802714	-0.01277	0.002204	7.10003e-09	562237	ieu-b-30	rs72982988	A	G	0.232903	white blood cell count || id:ieu-b-30	TRUE	reported	igd	1.65261352015285	5.82689452949458e-05	32.7627495087627
463	18	60920854	-0.055946	0.005728	1.66994e-22	559933	ieu-b-30	rs17758695	T	C	0.028609	white blood cell count || id:ieu-b-30	TRUE	reported	igd	4.28618627349209	0.000173966181428871	97.4260067640178
464	18	74072245	-0.031751	0.003713	1.27997e-17	561154	ieu-b-30	rs72973711	T	A	0.067073	white blood cell count || id:ieu-b-30	TRUE	reported	igd	2.78141620578906	0.000126165381571478	70.8068895778392
465	19	1109215	0.013882	0.002267	9.49992e-10	508415	ieu-b-30	rs11669443	A	G	0.236724	white blood cell count || id:ieu-b-30	TRUE	reported	igd	1.61644412737805	6.96398734620924e-05	35.4082828148175
466	19	16416657	0.015926	0.002122	6.4003e-14	558743	ieu-b-30	rs73016721	T	A	0.277522	white blood cell count || id:ieu-b-30	TRUE	reported	igd	1.58617619286509	0.000101710423383809	56.8355644412154
467	19	16495774	-0.047616	0.002308	1.51985e-94	560514	ieu-b-30	rs2290669	C	A	0.786444	white blood cell count || id:ieu-b-30	TRUE	reported	igd	1.72794150598219	0.000761579764050158	427.199943539485
468	19	18433714	0.023127	0.004041	1.06999e-08	508413	ieu-b-30	rs76378167	A	G	0.061252	white blood cell count || id:ieu-b-30	TRUE	reported	igd	2.88135768453918	6.15088907511008e-05	31.2737202675012
469	19	33896432	-0.01642	0.001984	1.32008e-16	562242	ieu-b-30	rs4805881	C	A	0.665284	white blood cell count || id:ieu-b-30	TRUE	reported	igd	1.48765871286125	0.000120077006629623	67.5202038314025
470	19	35464727	0.012618	0.001886	2.30994e-11	561155	ieu-b-30	rs2194067	T	C	0.415502	white blood cell count || id:ieu-b-30	TRUE	reported	igd	1.41280787454629	7.73334151856569e-05	43.3992341426696
471	19	44153100	-0.070234	0.002594	2.208e-161	560511	ieu-b-30	rs4760	G	A	0.152719	white blood cell count || id:ieu-b-30	TRUE	reported	igd	1.94205730996693	0.00127657207921597	716.444732891573
472	19	45429543	-0.01291	0.002182	3.36001e-09	507479	ieu-b-30	rs71352239	T	C	0.323814	white blood cell count || id:ieu-b-30	TRUE	reported	igd	1.55440356612947	7.29867921490144e-05	37.04182188316
473	19	7827830	-0.036357	0.002584	6.31975e-45	559429	ieu-b-30	rs571497	A	G	0.154843	white blood cell count || id:ieu-b-30	TRUE	reported	igd	1.93270245020386	0.000345967294900163	193.610428760416
474	19	10391611	-0.028224	0.002196	9.36052e-38	506961	ieu-b-30	rs2358581	G	T	0.73286	white blood cell count || id:ieu-b-30	TRUE	reported	igd	1.56357821607235	0.000311908393939865	158.174103313887
475	19	49120774	-0.014189	0.002164	5.67022e-11	555166	ieu-b-30	rs430989	G	T	0.269456	white blood cell count || id:ieu-b-30	TRUE	reported	igd	1.61238476820392	7.9262507960153e-05	44.0071790885732
476	19	51738917	-0.025968	0.002241	5.20955e-31	561448	ieu-b-30	rs35112940	A	G	0.215982	white blood cell count || id:ieu-b-30	TRUE	reported	igd	1.67917757646057	0.000228376068704075	128.250119527737
477	19	45744842	-0.052727	0.00211	1.07895e-137	562226	ieu-b-30	rs73036517	G	A	0.258764	white blood cell count || id:ieu-b-30	TRUE	reported	igd	1.5821145263855	0.00106648924315244	600.246004148808
478	19	47629264	-0.030461	0.003167	7.05018e-22	507330	ieu-b-30	rs309190	C	T	0.893852	white blood cell count || id:ieu-b-30	TRUE	reported	igd	2.25576230715251	0.000176074206921627	89.3431062657148
479	19	1030431	0.022477	0.002216	3.78007e-24	502283	ieu-b-30	rs7246841	C	T	0.731395	white blood cell count || id:ieu-b-30	TRUE	reported	igd	1.57052189658343	0.000198505601597782	99.7253881242996
480	20	8604181	-0.022202	0.001845	2.63027e-33	560513	ieu-b-30	rs6055955	T	C	0.508614	white blood cell count || id:ieu-b-30	TRUE	reported	igd	1.38130382784708	0.000246391250383572	138.139042395129
481	20	62268955	0.010809	0.001937	2.45997e-08	506687	ieu-b-30	rs6062468	T	C	0.508105	white blood cell count || id:ieu-b-30	TRUE	reported	igd	1.37879437071051	5.84018905463755e-05	29.5930902039053
482	20	8140925	-0.013484	0.001851	3.3597e-13	562241	ieu-b-30	rs2327028	T	C	0.475724	white blood cell count || id:ieu-b-30	TRUE	reported	igd	1.38793035720133	9.06948282122021e-05	50.9967946647318
483	20	39259278	0.024169	0.001905	7.57007e-37	561154	ieu-b-30	rs6029234	C	G	0.624198	white blood cell count || id:ieu-b-30	TRUE	reported	igd	1.42703955616164	0.00027404937689062	153.825511726564
484	20	2831990	0.011858	0.001931	8.43995e-10	562230	ieu-b-30	rs6051431	T	C	0.351093	white blood cell count || id:ieu-b-30	TRUE	reported	igd	1.44790237828039	6.4070412112789e-05	36.0244877651264
485	20	11177055	-0.033097	0.004378	4.24033e-14	562240	ieu-b-30	rs34952318	A	G	0.050283	white blood cell count || id:ieu-b-30	TRUE	reported	igd	3.28274105895668	0.000104621910965936	58.8285687349463
486	20	36900466	0.015029	0.002482	1.43999e-09	559079	ieu-b-30	rs1891033	C	T	0.16941	white blood cell count || id:ieu-b-30	TRUE	reported	igd	1.85583075241144	6.35646858679497e-05	35.5398129580422
487	20	42219831	0.013547	0.002209	8.96995e-10	557992	ieu-b-30	rs3752562	A	G	0.774844	white blood cell count || id:ieu-b-30	TRUE	reported	igd	1.65009786393171	6.40345049458701e-05	35.7329015534073
488	20	49185272	-0.015318	0.001844	1.02991e-16	562241	ieu-b-30	rs2904270	A	G	0.517092	white blood cell count || id:ieu-b-30	TRUE	reported	igd	1.38268156600716	0.000117183467543451	65.8928371593071
489	20	62687921	0.055692	0.009529	5.21003e-09	508417	ieu-b-30	rs2427599	T	C	0.010727	white blood cell count || id:ieu-b-30	TRUE	reported	igd	6.7944977441822	6.58279091905989e-05	33.4700997178232
490	20	1931582	-0.019319	0.001982	1.99022e-22	560509	ieu-b-30	rs6045615	C	A	0.330205	white blood cell count || id:ieu-b-30	TRUE	reported	igd	1.48386689326098	0.000165091543137026	92.5502448318422
491	21	36914669	-0.011062	0.001929	1e-08	562243	ieu-b-30	rs990558	T	C	0.36139	white blood cell count || id:ieu-b-30	TRUE	reported	igd	1.4464194602407	5.64818807911468e-05	31.7582229020553
492	21	40463283	-0.021872	0.002122	7.07946e-25	562242	ieu-b-30	rs9977672	A	G	0.259116	white blood cell count || id:ieu-b-30	TRUE	reported	igd	1.5911349741389	0.000183675587166868	103.288733747519
493	21	30461373	-0.011714	0.002102	2.56998e-08	562234	ieu-b-30	rs7283930	T	C	0.73874	white blood cell count || id:ieu-b-30	TRUE	reported	igd	1.57612720125503	5.29669508528957e-05	29.7812921361622
494	21	16384940	-0.016041	0.002537	2.65999e-10	562202	ieu-b-30	rs28574812	G	A	0.15791	white blood cell count || id:ieu-b-30	TRUE	reported	igd	1.90224591589468	6.84322811021456e-05	38.4752613855289
495	21	44472118	0.011569	0.001871	6.45996e-10	562228	ieu-b-30	rs35990176	C	A	0.451059	white blood cell count || id:ieu-b-30	TRUE	reported	igd	1.40291068430888	6.62797191779959e-05	37.2666514177586
496	21	47655027	-0.015731	0.001881	6.51028e-17	560513	ieu-b-30	rs2298695	C	A	0.396473	white blood cell count || id:ieu-b-30	TRUE	reported	igd	1.40825609765873	0.000118427613780325	66.3878423813811
497	22	17563536	-0.015117	0.001903	2.05022e-15	562236	ieu-b-30	rs5746990	A	G	0.622693	white blood cell count || id:ieu-b-30	TRUE	reported	igd	1.42691503269256	0.000107381648774061	60.3800976312722
498	22	18295575	0.013512	0.00199	1.16011e-11	507333	ieu-b-30	rs399757	C	T	0.382674	white blood cell count || id:ieu-b-30	TRUE	reported	igd	1.41742351232791	8.62606633070667e-05	43.7664839021695
499	22	30114333	-0.013283	0.002098	2.52e-10	560513	ieu-b-30	rs2857633	C	T	0.727142	white blood cell count || id:ieu-b-30	TRUE	reported	igd	1.57071839069007	7.00129315869994e-05	39.2457660078912
500	22	39888774	0.012676	0.002046	6.00994e-10	507333	ieu-b-30	rs1033415	G	A	0.650368	white blood cell count || id:ieu-b-30	TRUE	reported	igd	1.45731080714719	7.30743222003782e-05	37.0755782289894
501	22	44329078	-0.018018	0.002546	1.53003e-12	559078	ieu-b-30	rs2076211	T	C	0.158474	white blood cell count || id:ieu-b-30	TRUE	reported	igd	1.90368286462005	8.65901953439823e-05	48.4146922897951
502	22	18126020	0.019536	0.001849	4.60999e-26	561295	ieu-b-30	rs5746451	C	T	0.504194	white blood cell count || id:ieu-b-30	TRUE	reported	igd	1.38526384031888	0.000190814221644532	107.123127525723
503	22	24624609	-0.02041	0.002056	3.3597e-23	562224	ieu-b-30	rs34505104	G	A	0.304866	white blood cell count || id:ieu-b-30	TRUE	reported	igd	1.54162164958332	0.000176560491337394	99.283722143456
504	22	43560763	0.015865	0.001975	1.00995e-15	506394	ieu-b-30	rs47341	T	C	0.396441	white blood cell count || id:ieu-b-30	TRUE	reported	igd	1.40543697697549	0.000120450454145321	61.002494153682
505	22	29637658	-0.018377	0.001915	8.77001e-22	562221	ieu-b-30	rs9625746	C	G	0.41186	white blood cell count || id:ieu-b-30	TRUE	reported	igd	1.43589376582148	0.000163609892279377	91.9996420789493
506	22	32083756	-0.021248	0.003755	1.55998e-08	561250	ieu-b-30	rs12157427	A	G	0.064431	white blood cell count || id:ieu-b-30	TRUE	reported	igd	2.81311909297314	5.44298084519734e-05	30.5502839801584
507	22	39532420	-0.020157	0.001899	2.74979e-26	562239	ieu-b-30	rs713909	C	G	0.431992	white blood cell count || id:ieu-b-30	TRUE	reported	igd	1.42391953566169	0.000199393934935125	112.129005639775
