# Supplementary material for: A Mendelian randomization-based approach to explore the relationship between leukocyte counts and breast cancer risk in European ethnic groups
Source: Sci Rep. 2023 Oct 9;13:16979. doi: 10.1038/s41598-023-44397-9 (PMC10562486; doi:10.1038/s41598-023-44397-9)
Supplement: Supplementary file 9 — Supplementary Information 9. [file 41598_2023_44397_MOESM9_ESM.xlsx]

## Sheet: Sheet1
Exposure	Outcome	MR method	b	se	pval	OR	95%CI	95%CI
white blood cell count	Breast cancer	Inverse variance weighted	-0.0247864	0.0263942	0.347687	0.975518	0.926335	1.02731
white blood cell count	Breast cancer	MR Egger	0.00998304	0.05532	0.856883	1.01003	0.906246	1.12571
white blood cell count	Breast cancer	Maximum likelihood	-0.0251262	0.0165077	0.127987	0.975187	0.944139	1.00726
white blood cell count	Breast cancer	Weighted median	-0.0377264	0.0287185	0.188961	0.962976	0.910269	1.01874
white blood cell count	Breast cancer	CML_MA_BIC	0.0111561	0.0169924	0.511481	1.01122	0.978094	1.04546
white blood cell count	Breast cancer	MR-PRESSO	0.0125137	2.94705e-05	0.57153	1.01259	1.01253	1.01265
