# Supplementary material for: A Mendelian randomization-based approach to explore the relationship between leukocyte counts and breast cancer risk in European ethnic groups
Source: Sci Rep. 2023 Oct 9;13:16979. doi: 10.1038/s41598-023-44397-9 (PMC10562486; doi:10.1038/s41598-023-44397-9)
Supplement: Supplementary file 10 — Supplementary Information 10. [file 41598_2023_44397_MOESM10_ESM.xlsx]

## Sheet: Sheet1
exposure	outcome	method	b	se	pval	OR	95%CI	95%CI
white blood cell count	ER+ Breast cancer	Inverse variance weighted	-0.0143941	0.0285731	0.614428	0.985709	0.932023	1.04249
white blood cell count	ER+ Breast cancer	MR Egger	0.0109621	0.0598787	0.854835	1.01102	0.899065	1.13692
white blood cell count	ER+ Breast cancer	Maximum likelihood	-0.0143734	0.0196344	0.464137	0.985729	0.948516	1.0244
white blood cell count	ER+ Breast cancer	Weighted median	-0.0310532	0.0359116	0.387198	0.969424	0.903535	1.04012
white blood cell count	ER+ Breast cancer	CML_MA_BIC	0.0149498	0.0202568	0.460507	1.01506	0.97555	1.05617
white blood cell count	ER+ Breast cancer	MR-PRESSO	0.0110302	3.33669e-05	0.659559	1.01109	1.01103	1.01116
white blood cell count	ER- Breast cancer	Inverse variance weighted	-0.00364292	0.0379965	0.92362	0.996364	0.924857	1.0734
white blood cell count	ER- Breast cancer	MR Egger	0.0495042	0.0797095	0.534917	1.05075	0.898771	1.22843
white blood cell count	ER- Breast cancer	Maximum likelihood	-0.00363237	0.0299198	0.903371	0.996374	0.939624	1.05655
white blood cell count	ER- Breast cancer	Weighted median	-0.00888138	0.0512079	0.862307	0.991158	0.896507	1.0958
white blood cell count	ER- Breast cancer	CML_MA_BIC	0.00110975	0.0303297	0.970812	1.00111	0.943333	1.06243
white blood cell count	ER- Breast cancer	MR-PRESSO	0.00560886	4.57903e-05	0.870321	1.00562	1.00553	1.00571
white blood cell count	HER2-Breast cancer	Inverse variance weighted	-0.00858037	0.0507839	0.865829	0.991456	0.897523	1.09522
white blood cell count	HER2-Breast cancer	MR Egger	-0.0570113	0.104525	0.585748	0.944583	0.769604	1.15935
white blood cell count	HER2-Breast cancer	Maximum likelihood	-0.00840566	0.0456693	0.853971	0.99163	0.906724	1.08449
white blood cell count	HER2-Breast cancer	Weighted median	-0.0118286	0.0771402	0.878131	0.988241	0.849571	1.14954
white blood cell count	HER2-Breast cancer	CML_MA_BIC	-0.00770997	0.0458604	0.86649	0.99232	0.907015	1.08565
white blood cell count	HER2-Breast cancer	MR-PRESSO	-0.00719572	6.56435e-05	0.883842	0.99283	0.992702	0.992958
white blood cell count	HER-Breast cancer	Inverse variance weighted	-0.0500589	0.0684509	0.464589	0.951173	0.831751	1.08774
white blood cell count	HER-Breast cancer	MR Egger	0.0227062	0.140863	0.87202	1.02297	0.776169	1.34824
white blood cell count	HER-Breast cancer	Maximum likelihood	-0.0496133	0.0665931	0.456259	0.951597	0.835157	1.08427
white blood cell count	HER-Breast cancer	Weighted median	-0.0919329	0.10466	0.379727	0.912166	0.742995	1.11986
white blood cell count	HER-Breast cancer	CML_MA_BIC	-0.0510405	0.0666285	0.443649	0.95024	0.833908	1.0828
white blood cell count	HER+Breast cancer	Inverse variance weighted	0.0260581	0.0637617	0.682775	1.0264	0.90582	1.16303
white blood cell count	HER+Breast cancer	MR Egger	-0.110684	0.131071	0.398901	0.895221	0.692405	1.15745
white blood cell count	HER+Breast cancer	Maximum likelihood	0.0262968	0.0575129	0.647503	1.02665	0.917201	1.14915
white blood cell count	HER+Breast cancer	Weighted median	-0.0015904	0.098427	0.987108	0.998411	0.82324	1.21085
white blood cell count	HER+Breast cancer	CML_MA_BIC	0.0342708	0.0581268	0.555468	1.03486	0.923432	1.15974
white blood cell count	HER+Breast cancer	MR-PRESSO	0.0329791	8.40684e-05	0.601133	1.03353	1.03336	1.0337
