# Supplementary material for: A Mendelian randomization-based approach to explore the relationship between leukocyte counts and breast cancer risk in European ethnic groups
Source: Sci Rep. 2023 Oct 9;13:16979. doi: 10.1038/s41598-023-44397-9 (PMC10562486; doi:10.1038/s41598-023-44397-9)
Supplement: Supplementary file 11 — Supplementary Information 11. [file 41598_2023_44397_MOESM11_ESM.xlsx]

## Sheet: Sheet1
exposure	outcome	method	b	se	pval	OR	95%CI	95%CI
basophil cell count	Breast cancer	Inverse variance weighted	-0.0133015	0.0378507	0.725273	0.986787	0.916229	1.06278
basophil cell count	Breast cancer	MR Egger	-0.0487599	0.0737121	0.509286	0.95241	0.824288	1.10045
basophil cell count	Breast cancer	Maximum likelihood	-0.0133787	0.0267911	0.617516	0.98671	0.936235	1.03991
basophil cell count	Breast cancer	Weighted median	-0.0407001	0.0458986	0.375219	0.960117	0.877515	1.05049
basophil cell count	Breast cancer	CML_MA_BIC	0.00566475	0.0275338	0.836995	1.00568	0.952847	1.06144
basophil cell count	Breast cancer	MR-PRESSO	0.0127017	4.90573e-05	0.707398	1.01278	1.01269	1.01288
basophil cell count	ER+ Breast cancer	Inverse variance weighted	-0.00216068	0.0402949	0.962963	0.998325	0.923302	1.08052
basophil cell count	ER+ Breast cancer	MR Egger	-0.0677601	0.0803512	0.408978	0.936397	0.799545	1.09546
basophil cell count	ER+ Breast cancer	Maximum likelihood	0.0133955	0.0318448	0.674011	1.01349	0.952162	1.07876
basophil cell count	ER+ Breast cancer	Weighted median	-0.0609779	0.0520577	0.241457	0.940844	0.849582	1.04191
basophil cell count	ER+ Breast cancer	CML_MA_BIC	0.0118319	0.0320199	0.711742	1.0119	0.950348	1.07744
basophil cell count	ER+ Breast cancer	MR-PRESSO	0.0137686	5.6743e-05	0.724989	1.01386	1.01375	1.01398
basophil cell count	ER- Breast cancer	Inverse variance weighted	-0.0158183	0.0580653	0.785298	0.984306	0.878424	1.10295
basophil cell count	ER- Breast cancer	MR Egger	-0.0714811	0.113719	0.530559	0.931014	0.745	1.16347
basophil cell count	ER- Breast cancer	Maximum likelihood	-0.0158421	0.0487624	0.745269	0.984283	0.894566	1.083
basophil cell count	ER- Breast cancer	Weighted median	-0.0219592	0.0839731	0.793705	0.97828	0.82982	1.1533
basophil cell count	ER- Breast cancer	CML_MA_BIC	-0.00167589	0.0489314	0.972678	0.998326	0.907029	1.09881
basophil cell count	ER- Breast cancer	MR-PRESSO	-0.0107867	7.9212e-05	0.843469	0.989271	0.989118	0.989425
basophil cell count	HER2-Breast cancer	Inverse variance weighted	-0.0359698	0.0753382	0.633045	0.964669	0.832241	1.11817
basophil cell count	HER2-Breast cancer	MR Egger	-0.000813364	0.135655	0.995223	0.999187	0.765906	1.30352
basophil cell count	HER2-Breast cancer	Maximum likelihood	-0.035605	0.069474	0.608305	0.965021	0.84217	1.10579
basophil cell count	HER2-Breast cancer	Weighted median	-0.0855671	0.122593	0.485192	0.917992	0.721914	1.16733
basophil cell count	HER2-Breast cancer	CML_MA_BIC	-0.0356945	0.0695364	0.607726	0.964935	0.841991	1.10583
basophil cell count	HER-Breast cancer	Inverse variance weighted	-0.0915223	0.101466	0.367056	0.912541	0.747968	1.11332
basophil cell count	HER-Breast cancer	MR Egger	-0.0126805	0.182635	0.944731	0.9874	0.690289	1.41239
basophil cell count	HER-Breast cancer	Maximum likelihood	-0.091662	0.101349	0.365774	0.912414	0.748035	1.11291
basophil cell count	HER-Breast cancer	Weighted median	-0.0493658	0.179078	0.782805	0.951833	0.670079	1.35206
basophil cell count	HER-Breast cancer	CML_MA_BIC	-0.088502	0.101649	0.38394	0.915301	0.749961	1.11709
basophil cell count	HER+Breast cancer	Inverse variance weighted	0.0112317	0.0954501	0.906328	1.0113	0.838743	1.21935
basophil cell count	HER+Breast cancer	MR Egger	0.0140995	0.172027	0.934777	1.0142	0.72392	1.42087
basophil cell count	HER+Breast cancer	Maximum likelihood	0.0113776	0.0875378	0.896588	1.01144	0.851976	1.20076
basophil cell count	HER+Breast cancer	Weighted median	-0.0796112	0.162486	0.624165	0.923475	0.671605	1.2698
basophil cell count	HER+Breast cancer	CML_MA_BIC	0.0100222	0.0877012	0.909018	1.01007	0.85055	1.19951
