# Supplementary material for: A Mendelian randomization-based approach to explore the relationship between leukocyte counts and breast cancer risk in European ethnic groups
Source: Sci Rep. 2023 Oct 9;13:16979. doi: 10.1038/s41598-023-44397-9 (PMC10562486; doi:10.1038/s41598-023-44397-9)
Supplement: Supplementary file 12 — Supplementary Information 12. [file 41598_2023_44397_MOESM12_ESM.xlsx]

## Sheet: Sheet1
exposure	outcome	method	b	se	pval	OR	or_lci95	or_uci95
monocyte cell count	Breast cancer	Inverse variance weighted	-0.0275223	0.0224153	0.219508	0.972853	0.931037	1.01655
monocyte cell count	Breast cancer	MR Egger	-0.0278503	0.0367748	0.449293	0.972534	0.904902	1.04522
monocyte cell count	Breast cancer	Maximum likelihood	-0.0274639	0.0129925	0.0345299	0.97291	0.948447	0.998003
monocyte cell count	Breast cancer	Weighted median	-0.0127908	0.0234004	0.584649	0.987291	0.943031	1.03363
monocyte cell count	Breast cancer	CML_MA_BIC	-0.00639144	0.0132903	0.63058	0.993629	0.96808	1.01985
monocyte cell count	Breast cancer	MR-PRESSO	-0.00749271	2.42055e-05	0.668446	0.992535	0.992488	0.992582
monocyte cell count	ER+ Breast cancer	Inverse variance weighted	-0.0469562	0.023952	0.0438476	0.955305	0.914485	0.998428
monocyte cell count	ER+ Breast cancer	MR Egger	-0.00140151	0.037223	0.987208	0.999894	0.929681	1.07588
monocyte cell count	ER+ Breast cancer	Maximum likelihood	-0.0229065	0.0154628	0.138501	0.977354	0.948177	1.00743
monocyte cell count	ER+ Breast cancer	Weighted median	-0.0193108	0.0277775	0.486933	0.980874	0.928899	1.03576
monocyte cell count	ER+ Breast cancer	CML_MA_BIC	0.00316491	0.0158039	0.841276	1.00317	0.972572	1.03473
monocyte cell count	ER+ Breast cancer	MR-PRESSO	0.000820139	2.72321e-05	0.966759	1.00082	1.00077	1.00087
monocyte cell count	ER- Breast cancer	Inverse variance weighted	-0.0213298	0.0320358	0.505533	0.978896	0.919321	1.04233
monocyte cell count	ER- Breast cancer	MR Egger	-0.00103776	0.0526012	0.984269	0.998963	0.901103	1.10745
monocyte cell count	ER- Breast cancer	Maximum likelihood	-0.0213187	0.023593	0.366206	0.978907	0.934671	1.02524
monocyte cell count	ER- Breast cancer	Weighted median	0.00991473	0.0440857	0.82206	1.00996	0.926359	1.10111
monocyte cell count	ER- Breast cancer	CML_MA_BIC	-0.011293	0.0237939	0.635062	0.988771	0.943717	1.03598
monocyte cell count	ER- Breast cancer	MR-PRESSO	-0.00785638	3.96343e-05	0.783869	0.992174	0.992097	0.992251
monocyte cell count	HER2-Breast cancer	Inverse variance weighted	0.045723	0.039951	0.252426	1.04678	0.967944	1.13205
monocyte cell count	HER2-Breast cancer	MR Egger	0.0412668	0.0640433	0.51969	1.04213	0.919194	1.18151
monocyte cell count	HER2-Breast cancer	Maximum likelihood	0.0457528	0.0351033	0.192446	1.04682	0.977214	1.12137
monocyte cell count	HER2-Breast cancer	Weighted median	0.0431051	0.0589753	0.464839	1.04405	0.930078	1.17198
monocyte cell count	HER2-Breast cancer	CML_MA_BIC	0.0429334	0.035177	0.222276	1.04387	0.974322	1.11838
monocyte cell count	HER2-Breast cancer	MR-PRESSO	0.0461426	5.41e-05	0.238428	1.04722	1.04711	1.04733
monocyte cell count	HER-Breast cancer	Inverse variance weighted	0.0688118	0.052785	0.192361	1.07123	0.965947	1.188
monocyte cell count	HER-Breast cancer	MR Egger	0.116239	0.0845484	0.169909	1.12326	0.951728	1.32572
monocyte cell count	HER-Breast cancer	Maximum likelihood	0.0695812	0.0511973	0.174121	1.07206	0.969703	1.18522
monocyte cell count	HER-Breast cancer	Weighted median	0.0285313	0.0903548	0.752177	1.02894	0.861945	1.22829
monocyte cell count	HER-Breast cancer	CML_MA_BIC	0.0704975	0.0512639	0.169074	1.07304	0.970465	1.18646
monocyte cell count	HER+Breast cancer	Inverse variance weighted	0.026966	0.0496973	0.587401	1.02733	0.931983	1.13244
monocyte cell count	HER+Breast cancer	MR Egger	-0.0157791	0.0796162	0.842991	0.984345	0.842125	1.15058
monocyte cell count	HER+Breast cancer	Maximum likelihood	0.0273502	0.0441864	0.535935	1.02773	0.942466	1.1207
monocyte cell count	HER+Breast cancer	Weighted median	0.0544782	0.0782082	0.486067	1.05599	0.905915	1.23093
monocyte cell count	HER+Breast cancer	CML_MA_BIC	0.026157	0.0445951	0.55751	1.0265	0.940589	1.12026
monocyte cell count	HER+Breast cancer	MR-PRESSO	0.0225872	6.7525e-05	0.643485	1.02284	1.02271	1.02298
