# Supplementary material for: A Mendelian randomization-based approach to explore the relationship between leukocyte counts and breast cancer risk in European ethnic groups
Source: Sci Rep. 2023 Oct 9;13:16979. doi: 10.1038/s41598-023-44397-9 (PMC10562486; doi:10.1038/s41598-023-44397-9)
Supplement: Supplementary file 13 — Supplementary Information 13. [file 41598_2023_44397_MOESM13_ESM.xlsx]

## Sheet: Sheet1
exposure	outcome	method	b	se	pval	OR	or_lci95	or_uci95
lymphocyte cell count	Breast cancer	Inverse variance weighted	-0.00250954	0.0270572	0.926103	0.997494	0.945973	1.05182
lymphocyte cell count	Breast cancer	MR Egger	0.053477	0.058743	0.363174	1.05493	0.940203	1.18366
lymphocyte cell count	Breast cancer	Maximum likelihood	-0.00250006	0.0162816	0.877963	0.997503	0.966173	1.02985
lymphocyte cell count	Breast cancer	Weighted median	0.0790221	0.0298215	0.00805297	1.08223	1.02079	1.14737
lymphocyte cell count	Breast cancer	CML_MA_BIC	0.0172595	0.0167046	0.301503	1.01741	0.984638	1.05127
lymphocyte cell count	Breast cancer	MR-PRESSO	0.0215167	3.10384e-05	0.33787	1.02175	1.02169	1.02181
lymphocyte cell count	ER+ Breast cancer	Inverse variance weighted	0.010764	0.029666	0.618713	1.01087	0.953546	1.07056
lymphocyte cell count	ER+ Breast cancer	MR Egger	0.083909	0.0643421	0.192934	1.08753	0.958677	1.2337
lymphocyte cell count	ER+ Breast cancer	Maximum likelihood	0.0149158	0.019371	0.441297	1.01503	0.977212	1.05431
lymphocyte cell count	ER+ Breast cancer	Weighted median	0.0195402	0.0348873	0.575414	1.01973	0.952334	1.0919
lymphocyte cell count	ER+ Breast cancer	CML_MA_BIC	0.0379264	0.020066	0.0587477	1.03865	0.998598	1.08032
lymphocyte cell count	ER+ Breast cancer	MR-PRESSO	0.0363962	3.36499e-05	0.135162	1.03707	1.037	1.03714
lymphocyte cell count	ER- Breast cancer	Inverse variance weighted	0.0269641	0.0363851	0.458647	1.02733	0.956618	1.10327
lymphocyte cell count	ER- Breast cancer	MR Egger	0.00662407	0.0791641	0.933356	1.00665	0.861968	1.17561
lymphocyte cell count	ER- Breast cancer	Maximum likelihood	0.0272243	0.0294831	0.355806	1.0276	0.9699	1.08873
lymphocyte cell count	ER- Breast cancer	Weighted median	0.0586571	0.0510849	0.250875	1.06041	0.959379	1.17208
lymphocyte cell count	ER- Breast cancer	CML_MA_BIC	0.0412679	0.0296432	0.163876	1.04213	0.983308	1.10447
lymphocyte cell count	ER- Breast cancer	MR-PRESSO	0.0418188	4.78188e-05	0.226791	1.04271	1.04261	1.0428
lymphocyte cell count	HER2-Breast cancer	Inverse variance weighted	0.0554873	0.0486978	0.254528	1.05706	0.960828	1.16292
lymphocyte cell count	HER2-Breast cancer	MR Egger	0.100606	0.0999117	0.314529	1.10584	0.909172	1.34505
lymphocyte cell count	HER2-Breast cancer	Maximum likelihood	0.0559936	0.044105	0.204244	1.05759	0.970007	1.15308
lymphocyte cell count	HER2-Breast cancer	Weighted median	0.11114	0.077649	0.152341	1.11755	0.959779	1.30126
lymphocyte cell count	HER2-Breast cancer	CML_MA_BIC	0.0501991	0.0442348	0.256445	1.05148	0.964157	1.14671
lymphocyte cell count	HER2-Breast cancer	MR-PRESSO	0.0510664	6.64483e-05	0.288034	1.05239	1.05226	1.05253
lymphocyte cell count	HER-Breast cancer	Inverse variance weighted	0.101178	0.0685319	0.139844	1.10647	0.967399	1.26554
lymphocyte cell count	HER-Breast cancer	MR Egger	0.195211	0.140591	0.16571	1.21557	0.922795	1.60123
lymphocyte cell count	HER-Breast cancer	Maximum likelihood	0.102462	0.0643468	0.11131	1.10789	0.976619	1.25682
lymphocyte cell count	HER-Breast cancer	Weighted median	0.14515	0.108426	0.180667	1.15621	0.934854	1.42999
lymphocyte cell count	HER-Breast cancer	CML_MA_BIC	0.103299	0.064416	0.108797	1.10882	0.977305	1.25804
lymphocyte cell count	HER-Breast cancer	MR-PRESSO	0.1122	9.40648e-05	0.0994627	1.11874	1.11853	1.11894
lymphocyte cell count	HER+Breast cancer	Inverse variance weighted	0.0168434	0.0595739	0.777383	1.01699	0.904909	1.14294
lymphocyte cell count	HER+Breast cancer	MR Egger	0.0279239	0.122308	0.819517	1.02832	0.809126	1.30689
lymphocyte cell count	HER+Breast cancer	Maximum likelihood	0.0169253	0.0555148	0.760458	1.01707	0.912211	1.13398
lymphocyte cell count	HER+Breast cancer	Weighted median	-0.0177733	0.0962044	0.853429	0.982384	0.813561	1.18624
lymphocyte cell count	HER+Breast cancer	CML_MA_BIC	0.013688	0.0560782	0.807163	1.01378	0.908259	1.13156
lymphocyte cell count	HER+Breast cancer	MR-PRESSO	0.024304	8.04883e-05	0.676182	1.0246	1.02444	1.02476
