# Supplementary material for: A Mendelian randomization-based approach to explore the relationship between leukocyte counts and breast cancer risk in European ethnic groups
Source: Sci Rep. 2023 Oct 9;13:16979. doi: 10.1038/s41598-023-44397-9 (PMC10562486; doi:10.1038/s41598-023-44397-9)
Supplement: Supplementary file 14 — Supplementary Information 14. [file 41598_2023_44397_MOESM14_ESM.xlsx]

## Sheet: Sheet1
exposure	outcome	method	b	se	pval	OR	or_lci95	or_uci95
eosinophil cell count	Breast cancer	Inverse variance weighted	-0.0200622	0.0241626	0.40637	0.980138	0.934802	1.02767
eosinophil cell count	Breast cancer	MR Egger	-0.0236122	0.047295	0.617903	0.976664	0.890199	1.07153
eosinophil cell count	Breast cancer	Maximum likelihood	-0.0202954	0.0154734	0.189644	0.979909	0.950637	1.01008
eosinophil cell count	Breast cancer	Weighted median	-0.00139208	0.0291655	0.961931	0.998609	0.943125	1.05736
eosinophil cell count	Breast cancer	CML_MA_BIC	-0.00555163	0.0161467	0.730978	0.994464	0.963484	1.02644
eosinophil cell count	Breast cancer	MR-PRESSO	0.00256863	2.8253e-05	0.895043	1.00257	1.00252	1.00263
eosinophil cell count	ER+ Breast cancer	Inverse variance weighted	-0.025521	0.0272088	0.348261	0.974802	0.924178	1.0282
eosinophil cell count	ER+ Breast cancer	MR Egger	-0.00829982	0.0532633	0.876256	0.991735	0.893422	1.10086
eosinophil cell count	ER+ Breast cancer	Maximum likelihood	-0.0258576	0.0184529	0.161131	0.974474	0.939859	1.01036
eosinophil cell count	ER+ Breast cancer	Weighted median	-0.0223293	0.035822	0.533061	0.977918	0.911612	1.04905
eosinophil cell count	ER+ Breast cancer	CML_MA_BIC	-0.0107521	0.0189654	0.570761	0.989306	0.953206	1.02677
eosinophil cell count	ER+ Breast cancer	MR-PRESSO	-0.011052	3.33111e-05	0.630253	0.989009	0.988944	0.989073
eosinophil cell count	ER- Breast cancer	Inverse variance weighted	0.00719894	0.0374884	0.847718	1.00722	0.93587	1.08402
eosinophil cell count	ER- Breast cancer	MR Egger	-0.0286423	0.0734117	0.696646	0.971764	0.841534	1.12215
eosinophil cell count	ER- Breast cancer	Maximum likelihood	0.00721777	0.028135	0.797533	1.00724	0.953204	1.06435
eosinophil cell count	ER- Breast cancer	Weighted median	0.0111615	0.0478425	0.815531	1.01122	0.92071	1.11064
eosinophil cell count	ER- Breast cancer	CML_MA_BIC	0.0151408	0.0284786	0.594964	1.01526	0.960139	1.07354
eosinophil cell count	ER- Breast cancer	MR-PRESSO	0.0198448	4.83239e-05	0.551325	1.02004	1.01995	1.02014
eosinophil cell count	HER2-Breast cancer	Inverse variance weighted	-0.0129336	0.0475376	0.785568	0.98715	0.899328	1.08355
eosinophil cell count	HER2-Breast cancer	MR Egger	0.0330062	0.093275	0.723642	1.03356	0.860869	1.24089
eosinophil cell count	HER2-Breast cancer	Maximum likelihood	-0.0128302	0.0437279	0.769208	0.987252	0.906162	1.0756
eosinophil cell count	HER2-Breast cancer	Weighted median	-0.00229866	0.0759091	0.975842	0.997704	0.859779	1.15776
eosinophil cell count	HER2-Breast cancer	CML_MA_BIC	-0.0184333	0.0439748	0.675085	0.981736	0.900663	1.07011
eosinophil cell count	HER2-Breast cancer	MR-PRESSO	-0.0222258	6.52729e-05	0.62127	0.978019	0.977894	0.978145
eosinophil cell count	HER-Breast cancer	Inverse variance weighted	0.0250373	0.0635094	0.693412	1.02535	0.905343	1.16127
eosinophil cell count	HER-Breast cancer	MR Egger	0.196526	0.124516	0.115329	1.21717	0.953586	1.5536
eosinophil cell count	HER-Breast cancer	Maximum likelihood	0.0252116	0.0637737	0.6926	1.02553	0.905032	1.16208
eosinophil cell count	HER-Breast cancer	Weighted median	0.00954309	0.101954	0.925426	1.00959	0.826722	1.23291
eosinophil cell count	HER-Breast cancer	CML_MA_BIC	0.0235316	0.0638994	0.712679	1.02381	0.90329	1.16041
eosinophil cell count	HER+Breast cancer	Inverse variance weighted	-0.0351462	0.0598306	0.556916	0.965464	0.858633	1.08559
eosinophil cell count	HER+Breast cancer	MR Egger	-0.075204	0.117455	0.52238	0.927554	0.736816	1.16767
eosinophil cell count	HER+Breast cancer	Maximum likelihood	-0.0351804	0.0550591	0.522851	0.965431	0.866671	1.07545
eosinophil cell count	HER+Breast cancer	Weighted median	0.0130701	0.0940143	0.889433	1.01316	0.842655	1.21816
eosinophil cell count	HER+Breast cancer	CML_MA_BIC	-0.0285071	0.0574218	0.619577	0.971895	0.868443	1.08767
eosinophil cell count	HER+Breast cancer	MR-PRESSO	-0.0106691	8.55903e-05	0.856454	0.989388	0.989222	0.989554
