# Supplementary material for: A Mendelian randomization-based approach to explore the relationship between leukocyte counts and breast cancer risk in European ethnic groups
Source: Sci Rep. 2023 Oct 9;13:16979. doi: 10.1038/s41598-023-44397-9 (PMC10562486; doi:10.1038/s41598-023-44397-9)
Supplement: Supplementary file 15 — Supplementary Information 15. [file 41598_2023_44397_MOESM15_ESM.xlsx]

## Sheet: Sheet1
exposure	outcome	method	b	se	pval	OR	or_lci95	or_uci95
neutrophil cell count	Breast cancer	Inverse variance weighted	-0.0270984	0.0289165	0.348693	0.973265	0.919638	1.03002
neutrophil cell count	Breast cancer	MR Egger	-0.0306065	0.0593299	0.606273	0.969857	0.863386	1.08946
neutrophil cell count	Breast cancer	Maximum likelihood	-0.0271623	0.0175371	0.121419	0.973203	0.94032	1.00724
neutrophil cell count	Breast cancer	Weighted median	-0.0696415	0.0315302	0.0271937	0.932728	0.876831	0.992188
neutrophil cell count	Breast cancer	CML_MA_BIC	-0.0059114	0.0180345	0.743076	0.994106	0.959581	1.02987
neutrophil cell count	Breast cancer	MR-PRESSO	-0.00851666	3.28604e-05	0.719329	0.99152	0.991456	0.991583
neutrophil cell count	ER+ Breast cancer	Inverse variance weighted	-0.00440232	0.0321674	0.912542	0.997601	0.936552	1.0604
neutrophil cell count	ER+ Breast cancer	MR Egger	-0.0118302	0.0648614	0.855381	0.988239	0.870264	1.12221
neutrophil cell count	ER+ Breast cancer	Maximum likelihood	-0.0023881	0.020838	0.90876	0.997615	0.957691	1.0392
neutrophil cell count	ER+ Breast cancer	Weighted median	-0.0539571	0.0375411	0.150638	0.947473	0.88026	1.01982
neutrophil cell count	ER+ Breast cancer	CML_MA_BIC	0.0373219	0.0219245	0.0887002	1.03803	0.994366	1.08361
neutrophil cell count	ER+ Breast cancer	MR-PRESSO	0.0203498	3.67989e-05	0.443387	1.02056	1.02048	1.02063
neutrophil cell count	ER- Breast cancer	Inverse variance weighted	-0.00970016	0.0369134	0.792719	0.990347	0.921226	1.06465
neutrophil cell count	ER- Breast cancer	MR Egger	-0.0527482	0.0757317	0.486571	0.948619	0.817763	1.10041
neutrophil cell count	ER- Breast cancer	Maximum likelihood	-0.00968446	0.0317137	0.760083	0.990362	0.930677	1.05388
neutrophil cell count	ER- Breast cancer	Weighted median	-0.0218725	0.0543132	0.687161	0.978365	0.879566	1.08826
neutrophil cell count	ER- Breast cancer	CML_MA_BIC	-0.00996961	0.032324	0.757757	0.99008	0.929299	1.05484
neutrophil cell count	ER- Breast cancer	MR-PRESSO	-0.012429	4.73244e-05	0.71574	0.987648	0.987556	0.98774
neutrophil cell count	HER2-Breast cancer	Inverse variance weighted	-0.0822136	0.0564486	0.145273	0.921075	0.824603	1.02883
neutrophil cell count	HER2-Breast cancer	MR Egger	-0.0174921	0.115606	0.879817	0.98266	0.783426	1.23256
neutrophil cell count	HER2-Breast cancer	Maximum likelihood	-0.0829188	0.0492077	0.0919735	0.920426	0.8358	1.01362
neutrophil cell count	HER2-Breast cancer	Weighted median	-0.0490752	0.0847737	0.562659	0.95211	0.806355	1.12421
neutrophil cell count	HER2-Breast cancer	CML_MA_BIC	-0.0887831	0.0494718	0.0727142	0.915044	0.830483	1.00822
neutrophil cell count	HER2-Breast cancer	MR-PRESSO	-0.0821815	7.68288e-05	0.13858	0.921105	0.920966	0.921243
neutrophil cell count	HER-Breast cancer	Inverse variance weighted	-0.0817226	0.0748468	0.274892	0.921528	0.795788	1.06713
neutrophil cell count	HER-Breast cancer	MR Egger	-0.00405004	0.153286	0.978936	0.995958	0.737499	1.34499
neutrophil cell count	HER-Breast cancer	Maximum likelihood	-0.0818629	0.0717368	0.253805	0.921398	0.800541	1.0605
neutrophil cell count	HER-Breast cancer	Weighted median	-0.185105	0.116154	0.111023	0.831017	0.661817	1.04348
neutrophil cell count	HER-Breast cancer	CML_MA_BIC	-0.080723	0.0718091	0.260956	0.922449	0.801341	1.06186
neutrophil cell count	HER+Breast cancer	Inverse variance weighted	-0.0747253	0.0728481	0.305001	0.927998	0.804521	1.07043
neutrophil cell count	HER+Breast cancer	MR Egger	-0.0275942	0.149258	0.85343	0.972783	0.726048	1.30337
neutrophil cell count	HER+Breast cancer	Maximum likelihood	-0.0756991	0.0619903	0.222032	0.927095	0.821026	1.04687
neutrophil cell count	HER+Breast cancer	Weighted median	-0.0780901	0.108558	0.47193	0.924881	0.747618	1.14417
neutrophil cell count	HER+Breast cancer	CML_MA_BIC	-0.056238	0.06253	0.368452	0.945314	0.836276	1.06857
neutrophil cell count	HER+Breast cancer	MR-PRESSO	-0.0639899	9.89033e-05	0.369872	0.938014	0.937833	0.938196
